# Supplementary material for: VitisCyc: a metabolic pathway knowledgebase for grapevine (Vitis vinifera)
Source: Front Plant Sci. 2014 Dec 9;5:644. doi: 10.3389/fpls.2014.00644 (PMC4260676; doi:10.3389/fpls.2014.00644)
Supplement: Supplementary file 2 [file Table2.XLSX]

## Sheet: Naithani_et_al-Supplementary Ta
Supplementary Table 2: Microarray expression data from pulp tissue of grape berries sampled at four ripening stages.
Gene ID	PVPulp(Average-of-3-replicates)-log2-transformed	GSPulp(Average-of-3-replicates)-log2-transformed	PSPulp(Average-of-3-replicates)-log2-transformed	RSPulp(Average-of-3-replicates)-log2-transformed	F-test_P.Value	F-test_adj.P.Val	Fold-Change_in GS compared to PV	Fold-Change_in PS compared to GS	Fold_change_RS in compared to PS	Fold_change_RS compared to GS	P.Value_of_GS-PS_comparison	adj.P.Value-of_GS-PS_comparison	P.Value_of_RS-PS_comparison	adj.P.Value_of_RS-PS_comparison	P.Value_of_RS-GS_comparison	adj.P.Value_of_RS-GS_comparison	NimbleGeneID
VIT_00s0120g00010	5.62084	5.73292	6.10194	6.36926	0.506836	0.858365	1.0808	1.2915	1.2036	1.5544	0.501047	0.9999	0.625534	0.906	0.248324	0.6256	chrUn_PDVv120_1_t01
VIT_00s0120g00020	12.9642	13.3235	13.3017	13.4196	0.673957	0.920257	1.2828	0.985	1.0852	1.0689	0.877786	0.9999	0.406304	0.8168	0.4977	0.8118	chrUn_JGVv120_1_t01
VIT_00s0120g00060	9.10966	9.66281	10.1861	10.1323	0.0993119	0.48339	1.4673	1.4373	0.9634	1.3846	0.0510259	0.9832	0.837424	0.9641	0.0787892	0.3645	chrUn_JGVv120_4_t01
VIT_00s0120g00070	8.95367	9.20734	9.39965	9.04761	0.720366	0.933975	1.1922	1.1426	0.7835	0.8952	0.659595	0.9999	0.421264	0.8253	0.714388	0.9105	chrUn_JGVv120_5_t01
VIT_00s0120g00080	9.68054	9.96722	9.97284	10.3948	0.084702	0.450591	1.2198	1.0039	1.3397	1.3449	0.979228	0.9999	0.0555889	0.4544	0.0525402	0.2967	chrUn_JGVv120_6_t01
VIT_00s0120g00100	10.212	10.2735	10.3916	10.1973	0.805973	0.954574	1.0436	1.0853	0.874	0.9485	0.693309	0.9999	0.51688	0.8678	0.798795	0.9409	chrUn_JGVv120_8_t01
VIT_00s0120g00120	4.69344	5.02372	5.39905	5.41325	0.755797	0.942669	1.2573	1.2971	1.0099	1.31	0.526954	0.9999	0.980855	0.9954	0.511509	0.8196	chrUn_JGVv120_10_t01
VIT_00s0120g00270	7.21507	7.98712	7.88375	8.72963	0.249914	0.693375	1.7077	0.9309	1.7974	1.6731	0.850569	0.9999	0.128116	0.5971	0.180364	0.5409	chrUn_JGVv120_18_t01
VIT_00s0120g00280	4.11325	4.3273	6.17428	5.11417	0.00218355	0.0568948	1.1599	3.5975	0.4796	1.7253	0.000520101	0.2545	0.0371454	0.3938	0.117811	0.4487	chrUn_GSVIVT00013300001_t01
VIT_00s0120g00290	8.7079	8.85148	9.9911	9.04435	0.160808	0.585923	1.1046	2.2032	0.5188	1.143	0.0749845	0.9999	0.136905	0.6086	0.759058	0.9275	chrUn_JGVv120_19_t01
VIT_00s0120g00300	5.17818	5.7355	5.04384	5.63696	0.571215	0.884509	1.4715	0.6191	1.5085	0.934	0.33026	0.9999	0.403114	0.8157	0.889096	0.9699	chrUn_GSVIVT00013302001_t01
VIT_00s0125g00010	8.75941	9.42832	8.81174	10.0495	0.375736	0.792354	1.5899	0.6522	2.3584	1.5382	0.484657	0.9999	0.164127	0.6444	0.481392	0.8039	chrUn_GSVIVT00013598001_t01
VIT_00s0125g00020	12.8825	13.6112	13.5392	13.1082	0.543888	0.873824	1.6571	0.9513	0.7418	0.7057	0.883716	0.9999	0.383416	0.808	0.309782	0.685	chrUn_JGVv125_1_t01
VIT_00s0125g00050	11.3039	11.8004	11.6754	12.2222	0.637024	0.908706	1.4107	0.917	1.4608	1.3396	0.836062	0.9999	0.367319	0.8005	0.485935	0.8064	chrUn_JGVv125_3_t01
VIT_00s0125g00060	14.8901	15.0708	14.5567	14.9479	0.0251303	0.248072	1.1334	0.7002	1.3115	0.9183	0.00951461	0.7425	0.0450316	0.4197	0.520188	0.8225	chrUn_JGVv125_4_t01
VIT_00s0125g00070	14.3384	14.6362	14.2765	14.1644	0.323113	0.755075	1.2292	0.7794	0.9252	0.7211	0.272638	0.9999	0.730725	0.9357	0.15213	0.5042	chrUn_JGVv125_5_t01
VIT_00s0125g00080	9.11919	10.0142	9.93307	10.695	0.560451	0.880892	1.8596	0.9453	1.6958	1.603	0.916836	0.9999	0.329418	0.7753	0.383002	0.7438	chrUn_JGVv125_6_t01
VIT_00s0125g00090	8.74933	10.4835	10.7302	10.4591	0.455876	0.835394	3.3269	1.1865	0.8286	0.9832	0.303989	0.9999	0.259143	0.7311	0.918346	0.9799	chrUn_JGVv125_7_t01
VIT_00s0125g00100	11.167	11.3436	11.4497	11.2613	0.748969	0.941539	1.1303	1.0763	0.8776	0.9445	0.670503	0.9999	0.450804	0.838	0.741077	0.92	chrUn_GSVIVT00013609001_t01
VIT_00s0125g00140	7.73826	6.62216	6.5498	7.67339	0.0680824	0.404847	0.4613	0.9511	2.1789	2.0723	0.891234	0.9999	0.0382934	0.3982	0.0518892	0.2955	chrUn_JGVv125_10_t01
VIT_00s0125g00160	7.11938	6.25031	6.37335	5.974	0.808178	0.954739	0.5475	1.089	0.7582	0.8257	0.8449	0.9999	0.526299	0.871	0.660686	0.8879	chrUn_JGVv125_12_t01
VIT_00s0125g00170	11.7548	12.0019	12.1555	11.9716	0.467775	0.841498	1.1868	1.1124	0.8803	0.9792	0.338056	0.9999	0.252479	0.7259	0.849416	0.9577	chrUn_JGVv125_13_t01
VIT_00s0125g00180	11.7216	11.3928	11.2272	11.6027	0.272955	0.713875	0.7962	0.8916	1.2973	1.1566	0.475549	0.9999	0.109855	0.5681	0.366686	0.7308	chrUn_JGVv125_14_t01
VIT_00s0125g00190	8.25484	9.91555	10.4905	10.6419	0.0044229	0.0903723	3.1617	1.4896	1.1107	1.6545	0.0117205	0.7753	0.492109	0.8553	0.0017993	0.038	chrUn_JGVv125_15_t01
VIT_00s0125g00200	8.77019	8.39663	8.19483	8.27796	0.857854	0.965981	0.7719	0.8695	1.0593	0.921	0.583818	0.9999	0.821196	0.9605	0.74708	0.9229	chrUn_JGVv125_16_t01
VIT_00s0125g00210	8.30086	9.77196	10.3065	10.9514	0.000817617	0.0289001	2.7723	1.4485	1.5636	2.2649	0.0705045	0.9999	0.0304487	0.368	0.000180151	0.0075	chrUn_JGVv125_17_t01
VIT_00s0125g00220	5.37922	6.69458	7.98544	7.25251	0.131022	0.54069	2.4886	2.4467	0.6017	1.4722	0.0456081	0.9832	0.249074	0.7241	0.378754	0.7404	chrUn_JGVv125_18_t01
VIT_00s0125g00230	7.26835	9.13996	9.73399	10.7728	0.00101064	0.0334536	3.6594	1.5095	2.0546	3.1013	0.155224	0.9999	0.0150885	0.2847	0.000257144	0.0097	chrUn_JGVv125_19_t01
VIT_00s0125g00250	7.96631	9.2798	9.17685	9.57747	0.392415	0.802222	2.4854	0.9311	1.3201	1.2292	0.733932	0.9999	0.190017	0.6754	0.328075	0.7	chrUn_JGVv125_21_t01
VIT_00s0125g00260	10.306	10.7751	10.9858	11.1231	0.28056	0.720834	1.3842	1.1573	1.0998	1.2728	0.336167	0.9999	0.529796	0.8725	0.115472	0.4446	chrUn_JGVv125_22_t01
VIT_00s0125g00270	12.8808	12.9922	13.0189	13.0844	0.857042	0.965981	1.0803	1.0187	1.0465	1.066	0.876413	0.9999	0.702643	0.928	0.591455	0.8583	chrUn_JGVv125_23_t01
VIT_00s0125g00280	15.5508	13.7675	12.7033	11.8165	1.53e-12	4.71e-09	0.2905	0.4782	0.5408	0.2586	1.13e-06	0.0063	2.57e-05	0.0081	2.25e-13	0	chrUn_JGVv125_24_t01
VIT_00s0125g00290	9.02668	7.80037	7.12097	8.08079	0.0440078	0.325575	0.4274	0.6244	1.9451	1.2145	0.081466	0.9999	0.0154676	0.2855	0.465692	0.7947	chrUn_JGVv125_25_t01
VIT_00s0125g00300	6.33851	6.98402	6.8121	6.23345	0.659053	0.915683	1.5643	0.8877	0.6696	0.5944	0.841959	0.9999	0.503138	0.8609	0.385955	0.7456	chrUn_GSVIVT00013632001_t01
VIT_00s0125g00310	8.8598	9.00226	9.04936	8.77013	0.564529	0.882618	1.1038	1.0332	0.824	0.8514	0.866141	0.9999	0.32025	0.7713	0.407818	0.7595	chrUn_JGVv125_26_t01
VIT_00s0125g00330	9.27819	10.0138	10.0844	10.3063	0.446545	0.831452	1.6651	1.0502	1.1662	1.2248	0.768221	0.9999	0.356697	0.7948	0.22597	0.6001	chrUn_JGVv125_28_t01
VIT_00s0125g00340	4.70054	5.0227	6.14819	4.46855	0.0931262	0.469991	1.2502	2.1818	0.3122	0.6811	0.1481	0.9999	0.0333246	0.3818	0.472416	0.7993	chrUn_JGVv125_29_t01
VIT_00s0125g00350	10.2494	9.81059	10.2653	9.86756	0.41021	0.811801	0.7377	1.3705	0.7591	1.0403	0.222372	0.9999	0.284864	0.7468	0.877455	0.9666	chrUn_JGVv125_30_t01
VIT_00s0125g00380	4.8736	6.13003	6.43252	6.36071	0.912932	0.979569	2.389	1.2333	0.9514	1.1734	0.684597	0.9999	0.923114	0.9829	0.756641	0.9266	chrUn_JGVv125_33_t01
VIT_00s0125g00390	8.27911	7.34935	7.608	5.68581	0.0179375	0.206586	0.5249	1.1964	0.2639	0.3157	0.714499	0.9999	0.00891686	0.2331	0.0223225	0.183	chrUn_JGVv125_34_t01
VIT_00s0125g00410	5.88208	5.37911	5.02426	6.7006	0.0452205	0.330256	0.7057	0.782	3.1962	2.4992	0.607165	0.9999	0.0184847	0.3063	0.0602439	0.3186	chrUn_JGVv125_36_t01
VIT_00s0125g00420	11.5408	11.4004	11.4775	11.5118	0.790083	0.95139	0.9072	1.0549	1.0241	1.0803	0.644132	0.9999	0.837088	0.9641	0.505112	0.8163	chrUn_JGVv125_37_t01
VIT_00s0125g00430	9.20759	9.56816	9.91975	9.36733	0.412237	0.812918	1.2839	1.276	0.6819	0.8701	0.402421	0.9999	0.190881	0.6767	0.631538	0.8761	chrUn_JGVv125_38_t01
VIT_00s0125g00440	7.05789	7.03735	7.66442	7.18771	0.530144	0.8694	0.9859	1.5444	0.7186	1.1098	0.283047	0.9999	0.413154	0.8205	0.79563	0.9391	chrUn_JGVv125_39_t01
VIT_00s0131g00010	6.22203	5.37455	5.78173	6.2691	0.510932	0.860606	0.5558	1.3261	1.4019	1.859	0.598198	0.9999	0.528464	0.8718	0.249792	0.6274	chrUn_JGVv131_1_t01
VIT_00s0131g00030	7.07265	5.43628	5.40424	4.99604	0.858005	0.965981	0.3217	0.978	0.7536	0.737	0.971299	0.9999	0.647056	0.9124	0.621521	0.8711	chrUn_JGVv131_3_t01
VIT_00s0131g00050	8.22841	7.55714	7.21804	7.64766	0.755956	0.942669	0.6279	0.7905	1.3469	1.0648	0.577112	0.9999	0.480366	0.8499	0.881469	0.9677	chrUn_JGVv131_5_t01
VIT_00s0131g00060	9.86542	9.2259	9.34034	9.57492	0.654481	0.914263	0.6419	1.0826	1.1766	1.2737	0.767453	0.9999	0.545036	0.8775	0.369087	0.7327	chrUn_JGVv131_6_t01
VIT_00s0131g00070	9.97686	9.49949	8.78332	9.98893	0.209239	0.651955	0.7183	0.6087	2.3063	1.4039	0.29341	0.9999	0.0803036	0.5091	0.471242	0.7985	chrUn_JGVv131_7_t01
VIT_00s0131g00080	9.29728	7.91779	7.01203	8.14032	0.180191	0.614378	0.3844	0.5338	2.186	1.1668	0.159581	0.9999	0.0816118	0.5123	0.726906	0.9151	chrUn_JGVv131_8_t01
VIT_00s0131g00130	7.39012	7.38098	6.39342	7.53088	0.266884	0.70816	0.9937	0.5043	2.1999	1.1095	0.194186	0.9999	0.136028	0.6074	0.842316	0.956	chrUn_JGVv131_10_t01
VIT_00s0131g00140	7.85869	6.92763	7.10181	6.59342	0.630268	0.906255	0.5245	1.1283	0.703	0.7932	0.746267	0.9999	0.34712	0.7869	0.535366	0.8304	chrUn_JGVv131_11_t01
VIT_00s0131g00170	8.08404	4.54123	4.96906	5.30496	0.648172	0.912991	0.0858	1.3452	1.2622	1.6979	0.603608	0.9999	0.683349	0.9225	0.355599	0.7219	chrUn_JGVv131_14_t01
VIT_00s0131g00180	7.69498	6.23737	5.71044	6.20488	0.710632	0.93096	0.3641	0.694	1.4088	0.9777	0.463012	0.9999	0.490892	0.8548	0.963792	0.9914	chrUn_JGVv131_15_t01
VIT_00s0131g00210	7.1666	8.10759	6.40676	7.73466	0.172915	0.60429	1.9198	0.3076	2.5104	0.7722	0.0758232	0.9999	0.162768	0.6427	0.692069	0.9014	chrUn_JGVv131_17_t01
VIT_00s0131g00220	4.38755	3.91313	5.24595	5.14918	0.0327688	0.283986	0.7198	2.519	0.9351	2.3555	0.018841	0.8297	0.860276	0.9691	0.0287118	0.2125	chrUn_JGVv131_18_t01
VIT_00s0131g00250	12.035	11.6963	11.6516	12.041	0.294348	0.733227	0.7908	0.9695	1.3098	1.2698	0.868545	0.9999	0.154386	0.6313	0.20633	0.5739	chrUn_JGVv131_20_t01
VIT_00s0131g00270	14.1868	14.3192	14.3358	14.2335	0.79956	0.953192	1.0961	1.0116	0.9315	0.9423	0.919697	0.9999	0.53535	0.8746	0.603342	0.8628	chrUn_PDVv131_22_t01
VIT_00s0131g00280	6.89994	6.88265	7.12549	7.0725	0.936877	0.984905	0.9881	1.1833	0.9639	1.1406	0.732739	0.9999	0.940563	0.9855	0.789439	0.9374	chrUn_JGVv131_22_t01
VIT_00s0131g00290	13.9362	14.0039	14.1366	14.0196	0.721468	0.934435	1.0481	1.0964	0.9221	1.0109	0.461977	0.9999	0.516194	0.8678	0.930606	0.9825	chrUn_JGVv131_23_t01
VIT_00s0131g00300	4.84823	6.81114	6.24959	6.29661	0.78327	0.95	3.8985	0.6776	1.0331	0.7	0.530828	0.9999	0.958056	0.9887	0.565648	0.8461	chrUn_GSVIVT00000305001_t01
VIT_00s0131g00320	8.97964	9.74139	9.08277	9.05536	0.499043	0.855249	1.6955	0.6335	0.9812	0.6216	0.319153	0.9999	0.966749	0.9912	0.299664	0.6769	chrUn_JGVv131_25_t01
VIT_00s0131g00330	11.8517	12.1804	12.0128	12.0573	0.774318	0.948457	1.2559	0.8903	1.0313	0.9182	0.492319	0.9999	0.854941	0.968	0.613637	0.8679	chrUn_JGVv131_26_t01
VIT_00s0131g00340	9.56197	5.82585	6.63687	6.5338	0.481717	0.84859	0.075	1.7545	0.9311	1.6335	0.269048	0.9999	0.88753	0.9757	0.333849	0.7048	chrUn_JGVv131_27_t01
VIT_00s0131g00350	6.04821	5.31736	5.10918	5.28487	0.952393	0.989874	0.6026	0.8656	1.1295	0.9777	0.772835	0.9999	0.8075	0.9572	0.964051	0.9914	chrUn_JGVv131_28_t01
VIT_00s0131g00360	9.19908	8.45345	8.04093	8.69575	0.268813	0.710727	0.5964	0.7513	1.5744	1.1829	0.310919	0.9999	0.110822	0.5696	0.550201	0.8379	chrUn_JGVv131_29_t01
VIT_00s0131g00370	6.3308	5.48983	5.39653	5.644	0.952619	0.989918	0.5583	0.9374	1.1871	1.1128	0.90789	0.9999	0.759037	0.9439	0.848399	0.9572	chrUn_JGVv131_30_t01
VIT_00s0131g00420	9.78071	10.77	11.4024	11.2952	0.0619351	0.387074	1.9852	1.5501	0.9284	1.4392	0.0278237	0.9031	0.701773	0.9279	0.0654124	0.3331	chrUn_JGVv131_33_t01
VIT_00s0131g00430	6.00455	6.69707	6.96735	6.53965	0.741495	0.939127	1.6161	1.206	0.7434	0.8966	0.63021	0.9999	0.447048	0.8374	0.778966	0.934	chrUn_JGVv131_34_t01
VIT_00s0144g00010	12.4791	12.5671	12.9056	13.1291	0.0176163	0.204141	1.0629	1.2644	1.1676	1.4763	0.0818487	0.9999	0.245901	0.7214	0.00497682	0.0735	chrUn_JGVv144_1_t01
VIT_00s0144g00040	13.3818	13.7371	13.4931	13.3404	0.473941	0.843951	1.2793	0.8444	0.8995	0.7596	0.456384	0.9999	0.640477	0.9108	0.228304	0.6026	chrUn_JGVv144_3_t01
VIT_00s0144g00060	4.00424	5.10371	3.99141	4.96296	0.080869	0.441127	2.1428	0.4626	1.9609	0.907	0.0397086	0.9643	0.0708272	0.491	0.789793	0.9375	chrUn_JGVv144_5_t01
VIT_00s0144g00080	5.25444	5.45877	5.25373	5.58378	0.929187	0.982814	1.1522	0.8675	1.2571	1.0905	0.814529	0.9999	0.705856	0.9288	0.886246	0.969	chrUn_JGVv144_7_t01
VIT_00s0144g00110	8.729	9.43745	9.36659	9.11158	0.799823	0.953192	1.634	0.9521	0.838	0.7978	0.890462	0.9999	0.6206	0.9042	0.527398	0.8267	chrUn_JGVv144_10_t01
VIT_00s0144g00120	9.57941	10.6913	10.7329	11.1154	0.385598	0.798204	2.1612	1.0293	1.3036	1.3417	0.901641	0.9999	0.25975	0.7316	0.212166	0.5815	chrUn_JGVv144_11_t01
VIT_00s0144g00160	6.53293	6.02643	6.18598	6.81637	0.475213	0.844902	0.7039	1.1169	1.548	1.729	0.81533	0.9999	0.35831	0.7957	0.250982	0.6288	chrUn_JGVv144_14_t01
VIT_00s0144g00170	8.58995	8.67457	9.0124	8.44095	0.668701	0.918667	1.0604	1.2639	0.6729	0.8505	0.598866	0.9999	0.374964	0.8042	0.715801	0.9113	chrUn_JGVv144_15_t01
VIT_00s0144g00190	7.36781	8.405	8.93896	8.95804	0.30672	0.742675	2.0522	1.4479	1.0133	1.4672	0.191932	0.9999	0.962459	0.9899	0.176838	0.5365	chrUn_JGVv144_16_t01
VIT_00s0144g00210	10.2752	10.8716	10.6763	11.3435	0.0238854	0.241828	1.512	0.8734	1.588	1.3869	0.421032	0.9999	0.00807648	0.2234	0.0560702	0.3075	chrUn_JGVv144_18_t01
VIT_00s0144g00220	10.5149	11.4654	11.7284	11.5696	0.860298	0.966241	1.9326	1.1999	0.8958	1.0749	0.588063	0.9999	0.743431	0.9396	0.82978	0.9517	chrUn_JGVv144_19_t01
VIT_00s0144g00230	13.4968	13.51	13.52	13.2714	0.378894	0.794157	1.0092	1.0069	0.8417	0.8475	0.960602	0.9999	0.22006	0.7032	0.238726	0.6152	chrUn_JGVv144_20_t01
VIT_00s0144g00240	13.3428	13.3158	13.2134	13.0442	0.334686	0.764451	0.9815	0.9315	0.8894	0.8284	0.578838	0.9999	0.360509	0.797	0.145118	0.494	chrUn_JGVv144_21_t01
VIT_00s0144g00250	4.81638	5.62654	5.72955	7.43044	0.0316702	0.280293	1.7534	1.074	3.251	3.4916	0.890096	0.9999	0.0265414	0.3553	0.0190455	0.1665	chrUn_GSVIVT00000889001_t01
VIT_00s0144g00260	6.45983	6.45457	6.20483	6.07556	0.843334	0.962787	0.9964	0.841	0.9143	0.769	0.706449	0.9999	0.845342	0.9663	0.568015	0.847	chrUn_GSVIVT00000891001_t01
VIT_00s0144g00270	9.07734	9.96563	9.91149	10.2157	0.754179	0.942451	1.851	0.9632	1.2347	1.1892	0.900531	0.9999	0.483696	0.8518	0.564452	0.8457	chrUn_JGVv144_22_t01
VIT_00s0144g00290	13.1859	13.1949	13.0418	13.1968	0.661907	0.91653	1.0062	0.8993	1.1135	1.0014	0.436441	0.9999	0.430636	0.83	0.992028	0.9977	chrUn_PDVv144_21_t01
VIT_00s0144g00300	5.45502	5.06355	4.35262	4.39645	0.463755	0.839815	0.7624	0.6109	1.0308	0.6298	0.270562	0.9999	0.94547	0.9867	0.300811	0.6781	chrUn_JGVv144_23_t01
VIT_00s0145g00060	4.89245	5.72948	4.57694	5.05089	0.288909	0.727861	1.7864	0.4498	1.3889	0.6248	0.118985	0.9999	0.516627	0.8678	0.354304	0.7206	chrUn_PDVv145_6_t01
VIT_00s0145g00110	8.57924	11.318	11.6182	11.5587	0.482405	0.84859	6.675	1.2313	0.9596	1.1816	0.256478	0.9999	0.820879	0.9604	0.361602	0.7259	chrUn_PDVv145_10_t01
VIT_00s0153g00010	9.72676	9.74717	9.84119	9.65392	0.911507	0.979087	1.0142	1.0673	0.8783	0.9374	0.829712	0.9999	0.668615	0.9185	0.831082	0.9519	chrUn_JGVv153_1_t01
VIT_00s0153g00020	11.6517	11.6731	11.99	11.8004	0.349653	0.775534	1.015	1.2456	0.8769	1.0922	0.151976	0.9999	0.38791	0.8099	0.561026	0.844	chrUn_GSVIVT00001247001_t01
VIT_00s0153g00030	6.12019	5.93076	6.27485	6.0281	0.910713	0.979087	0.8769	1.2694	0.8428	1.0698	0.676549	0.9999	0.764711	0.9457	0.905965	0.9755	chrUn_GSVIVT00001248001_t01
VIT_00s0153g00040	7.87806	10.761	10.9445	11.1773	0.826746	0.95961	7.3767	1.1356	1.1751	1.3345	0.787057	0.9999	0.731758	0.9361	0.540569	0.8334	chrUn_GSVIVT00001251001_t01
VIT_00s0153g00050	12.2509	13.9959	13.4645	12.8663	0.000965097	0.0324808	3.3518	0.6919	0.6606	0.457	0.0641164	0.9999	0.0380771	0.3976	0.00021211	0.0086	chrUn_JGVv153_2_t01
VIT_00s0153g00060	8.66214	7.38898	7.29559	7.32024	0.982501	0.99616	0.4138	0.9373	1.0172	0.9535	0.856941	0.9999	0.962039	0.9899	0.894436	0.9713	chrUn_JGVv153_3_t01
VIT_00s0153g00070	10.3463	10.9443	10.2894	9.66743	0.000819536	0.0289316	1.5137	0.6351	0.6498	0.4127	0.0414716	0.969	0.0523267	0.4429	0.000177518	0.0075	chrUn_JGVv153_4_t01
VIT_00s0153g00080	8.71332	8.79594	9.16443	9.13323	0.68268	0.923106	1.0589	1.291	0.9786	1.2634	0.43302	0.9999	0.946886	0.9867	0.472723	0.7994	chrUn_JGVv153_5_t01
VIT_00s0153g00090	4.09667	5.54043	5.76311	4.67819	0.233445	0.677693	2.7203	1.1669	0.4714	0.5501	0.737737	0.9999	0.107742	0.5658	0.198722	0.5646	chrUn_JGVv153_6_t01
VIT_00s0160g00010	13.6227	14.1099	14.3061	14.3293	0.668011	0.9183	1.4017	1.1457	1.0163	1.1643	0.466651	0.9999	0.930978	0.9839	0.415828	0.7638	chrUn_JGVv160_1_t01
VIT_00s0160g00020	11.3309	11.2969	11.3906	11.5749	0.277908	0.717956	0.9767	1.0671	1.1363	1.2125	0.593544	0.9999	0.29576	0.7529	0.117682	0.4487	chrUn_JGVv160_2_t01
VIT_00s0160g00090	9.21802	10.6526	11.0377	10.6336	0.711494	0.930967	2.703	1.3059	0.7557	0.987	0.487914	0.9999	0.466889	0.8442	0.972706	0.9936	chrUn_JGVv160_7_t01
VIT_00s0160g00100	9.89739	11.3562	11.2834	10.7528	0.386832	0.798595	2.7489	0.9508	0.6923	0.6582	0.878311	0.9999	0.267866	0.7368	0.208575	0.577	chrUn_JGVv160_8_t01
VIT_00s0160g00110	10.8252	12.0128	12.2171	12.1248	0.948291	0.988812	2.2777	1.1521	0.9381	1.0808	0.7463	0.9999	0.883801	0.9747	0.859106	0.9614	chrUn_JGVv160_9_t01
VIT_00s0160g00120	13.0066	13.463	13.6026	13.5607	0.84232	0.96268	1.3721	1.1016	0.9714	1.07	0.570253	0.9999	0.864417	0.97	0.690937	0.9008	chrUn_JGVv160_10_t01
VIT_00s0160g00130	11.9412	11.8878	11.8987	11.9586	0.974484	0.994559	0.9637	1.0076	1.0424	1.0503	0.97411	0.9999	0.859067	0.9688	0.833672	0.9529	chrUn_JGVv160_11_t01
VIT_00s0160g00140	10.1098	9.89084	9.90318	9.1557	0.286302	0.725598	0.8592	1.0086	0.5956	0.6008	0.98166	0.9999	0.16828	0.6508	0.175263	0.5342	chrUn_JGVv160_12_t01
VIT_00s0160g00150	8.25302	8.88024	9.14729	9.54313	0.300972	0.739148	1.5446	1.2033	1.3157	1.5833	0.532634	0.9999	0.356274	0.7945	0.125617	0.4607	chrUn_JGVv160_13_t01
VIT_00s0160g00160	13.3894	13.1678	13.2174	13.3079	0.694162	0.925158	0.8576	1.035	1.0647	1.102	0.765635	0.9999	0.587673	0.8927	0.402035	0.756	chrUn_JGVv160_14_t01
VIT_00s0160g00180	8.80788	8.43052	8.58172	9.12949	0.130587	0.540324	0.7698	1.1105	1.4618	1.6233	0.673235	0.9999	0.131175	0.6006	0.0560137	0.3073	chrUn_JGVv160_16_t01
VIT_00s0160g00210	10.3636	9.88432	10.1314	10.1386	0.718226	0.933157	0.7173	1.1868	1.005	1.1928	0.489572	0.9999	0.983794	0.9962	0.477003	0.8017	chrUn_JGVv160_19_t01
VIT_00s0160g00220	10.7695	9.01517	8.32598	9.0824	0.047538	0.338787	0.2964	0.6202	1.6893	1.0477	0.0411327	0.969	0.0256843	0.3511	0.838325	0.9546	chrUn_PDVv160_16_t01
VIT_00s0160g00240	4.22139	5.4053	5.48804	4.78576	0.572243	0.88487	2.2719	1.059	0.6146	0.6509	0.909281	0.9999	0.335958	0.7798	0.395424	0.7516	chrUn_JGVv160_21_t01
VIT_00s0160g00250	8.15569	8.68535	8.48249	8.31216	0.768223	0.946368	1.4436	0.8688	0.8886	0.7721	0.694434	0.9999	0.741446	0.9385	0.470794	0.798	chrUn_GSVIVT00001507001_t01
VIT_00s0160g00270	6.32527	7.248	6.08262	5.9501	0.564362	0.882618	1.8957	0.4458	0.9122	0.4067	0.38448	0.9999	0.92089	0.9824	0.333262	0.7045	chrUn_JGVv160_23_t01
VIT_00s0160g00280	13.8046	12.8313	12.6914	12.4839	0.471384	0.84304	0.5093	0.9076	0.866	0.786	0.623061	0.9999	0.466686	0.8442	0.225496	0.5997	chrUn_JGVv160_24_t01
VIT_00s0160g00300	13.4765	13.5512	13.3633	13.713	0.147017	0.564933	1.0532	0.8778	1.2743	1.1187	0.288385	0.9999	0.0517198	0.4413	0.360013	0.7247	chrUn_JGVv160_26_t01
VIT_00s0160g00310	7.68106	9.21612	9.24384	9.00275	0.846698	0.96334	2.898	1.0194	0.8461	0.8625	0.951853	0.9999	0.600037	0.8968	0.642491	0.8811	chrUn_JGVv160_27_t01
VIT_00s0160g00320	5.44245	5.64859	6.23403	5.45727	0.486674	0.850155	1.1536	1.5005	0.5837	0.8758	0.386208	0.9999	0.251803	0.7254	0.776215	0.9332	chrUn_JGVv160_28_t01
VIT_00s0160g00330	11.5771	11.69	11.994	12.0773	0.378492	0.79411	1.0814	1.2346	1.0594	1.3079	0.299018	0.9999	0.774757	0.9485	0.187478	0.55	chrUn_JGVv160_29_t01
VIT_00s0160g00340	12.8166	12.9355	12.9887	13.0493	0.91057	0.979087	1.0859	1.0376	1.0428	1.082	0.840368	0.9999	0.818836	0.9599	0.667104	0.8899	chrUn_JGVv160_30_t01
VIT_00s0160g00350	6.50755	6.53547	7.48694	6.27936	0.213881	0.656853	1.0195	1.9338	0.433	0.8373	0.188254	0.9999	0.0968933	0.5473	0.72076	0.913	chrUn_JGVv160_31_t01
VIT_00s0160g00360	7.61794	9.6039	9.5379	8.86702	0.325872	0.756576	3.9613	0.9553	0.6281	0.6	0.902844	0.9999	0.218675	0.7022	0.17743	0.5373	chrUn_JGVv160_32_t01
VIT_00s0163g00010	5.01874	4.76908	5.08057	5.33255	0.679852	0.922131	0.8411	1.241	1.1908	1.4778	0.62876	0.9999	0.695589	0.9267	0.383239	0.744	chrUn_GSVIVT00001578001_t01
VIT_00s0163g00020	7.38002	7.87596	8.26475	7.68382	0.566597	0.883442	1.4102	1.3093	0.6685	0.8753	0.484718	0.9999	0.29811	0.7543	0.729314	0.9162	chrUn_JGVv163_1_t01
VIT_00s0163g00040	11.5099	11.5524	11.8991	11.4358	0.23891	0.68332	1.0299	1.2717	0.7253	0.9223	0.222556	0.9999	0.105356	0.5609	0.679323	0.8955	chrUn_JGVv163_3_t01
VIT_00s0163g00050	10.3472	10.5614	10.817	10.7855	0.596114	0.894726	1.1601	1.1938	0.9784	1.1681	0.353266	0.9999	0.908604	0.9799	0.4151	0.7634	chrUn_PDVv163_2_t01
VIT_00s0163g00060	12.8748	14.1435	14.1417	14.0235	0.687005	0.924063	2.4095	0.9987	0.9213	0.9201	0.990747	0.9999	0.458594	0.8411	0.45166	0.7864	chrUn_JGVv163_4_t01
VIT_00s0163g00070	9.90486	10.1989	10.2075	10.381	0.776253	0.948704	1.2261	1.006	1.1278	1.1345	0.976347	0.9999	0.549792	0.8794	0.530312	0.8281	chrUn_JGVv163_5_t01
VIT_00s0163g00150	7.42147	8.26598	7.00161	8.68035	0.116672	0.517857	1.7957	0.4163	3.2015	1.3327	0.131748	0.9999	0.0474641	0.4289	0.617268	0.8689	chrUn_PDVv163_12_t01
VIT_00s0169g00040	7.85695	8.62047	9.06808	9.42528	0.049122	0.345363	1.6976	1.3638	1.2809	1.7469	0.16544	0.9999	0.266475	0.7358	0.0148304	0.1434	chrUn_JGVv169_4_t01
VIT_00s0169g00050	7.00029	7.66642	7.51545	8.47303	0.483367	0.84897	1.5868	0.9006	1.9421	1.7491	0.859332	0.9999	0.2643	0.7344	0.346078	0.7144	chrUn_JGVv169_5_t01
VIT_00s0169g00060	7.40136	8.12347	7.66641	8.92227	0.268489	0.710287	1.6496	0.7285	2.3881	1.7397	0.556977	0.9999	0.111023	0.5701	0.306602	0.6822	chrUn_PDVv169_8_t01
VIT_00s0169g00070	5.6581	5.14396	5.36891	4.89922	0.746728	0.940484	0.7002	1.1687	0.7221	0.844	0.715268	0.9999	0.447411	0.8374	0.691496	0.9011	chrUn_JGVv169_6_t01
VIT_00s0169g00080	8.17921	8.2586	8.51296	8.91631	0.354175	0.778815	1.0566	1.1928	1.3226	1.5776	0.578939	0.9999	0.380136	0.8064	0.155349	0.5097	chrUn_JGVv169_7_t01
VIT_00s0169g00090	6.88332	7.89951	7.60316	7.19372	0.566283	0.883396	2.0226	0.8143	0.7529	0.6131	0.655796	0.9999	0.538425	0.8758	0.290969	0.6691	chrUn_JGVv169_8_t01
VIT_00s0169g00110	4.91462	5.45581	5.59298	4.94522	0.644109	0.911468	1.4552	1.0997	0.6383	0.7019	0.85064	0.9999	0.375946	0.8045	0.484506	0.8056	chrUn_GSVIVT00001767001_t01
VIT_00s0173g00030	10.028	10.1993	10.2564	10.6536	0.0209112	0.224907	1.1261	1.0404	1.3169	1.3701	0.738812	0.9999	0.0242443	0.3432	0.0106043	0.1185	chrUn_JGVv173_2_t01
VIT_00s0173g00040	9.03231	9.65298	9.68149	9.61199	0.975942	0.994755	1.5376	1.02	0.953	0.972	0.928638	0.9999	0.827214	0.9622	0.897547	0.9726	chrUn_JGVv173_3_t01
VIT_00s0173g00060	7.63343	9.30789	8.5976	9.012	0.243544	0.687091	3.192	0.6112	1.3327	0.8146	0.0961414	0.9999	0.32666	0.7737	0.482522	0.8044	chrUn_JGVv173_5_t01
VIT_00s0173g00070	9.15209	9.74557	10.2333	10.5462	0.0137621	0.175526	1.5089	1.4022	1.2422	1.7418	0.0697171	0.9999	0.239369	0.7185	0.00384394	0.0626	chrUn_JGVv173_6_t01
VIT_00s0173g00110	10.1936	9.45213	9.96208	10.323	0.00738648	0.123559	0.5981	1.424	1.2843	1.8288	0.0597925	0.9867	0.178412	0.6628	0.00192095	0.0395	chrUn_JGVv173_10_t01
VIT_00s0173g00120	5.15553	4.94824	5.15077	6.39955	0.139113	0.552764	0.8662	1.1507	2.3764	2.7346	0.794765	0.9999	0.113714	0.5742	0.0673556	0.3371	chrUn_PDVv173_12_t01
VIT_00s0173g00130	10.6748	10.0783	10.5313	10.5388	0.341575	0.769768	0.6614	1.3688	1.0052	1.376	0.209255	0.9999	0.983147	0.9961	0.201896	0.5681	chrUn_JGVv173_11_t01
VIT_00s0173g00140	9.18241	9.91482	10.3355	10.539	0.24411	0.687514	1.6614	1.3385	1.1515	1.5414	0.265605	0.9999	0.588086	0.8929	0.101369	0.4151	chrUn_JGVv173_12_t01
VIT_00s0173g00150	9.15796	9.55448	9.38069	9.63366	0.840631	0.962478	1.3163	0.8865	1.1917	1.0564	0.693667	0.9999	0.566802	0.8854	0.857485	0.9609	chrUn_JGVv173_13_t01
VIT_00s0173g00170	14.8176	14.516	14.4059	14.3864	0.640127	0.909891	0.8113	0.9266	0.9866	0.9141	0.458592	0.9999	0.895015	0.9773	0.383386	0.744	chrUn_JGVv173_14_t01
VIT_00s0173g00220	6.97006	8.26475	8.43486	9.7841	0.0174347	0.202973	2.4532	1.1251	2.5478	2.8666	0.762094	0.9999	0.0198877	0.3149	0.00928224	0.1093	chrUn_JGVv173_18_t01
VIT_00s0173g00240	8.65137	9.90474	10.307	10.4789	0.249961	0.693376	2.384	1.3215	1.1265	1.4888	0.254472	0.9999	0.624117	0.9055	0.106436	0.4255	chrUn_JGVv173_20_t01
VIT_00s0173g00250	10.7296	10.6908	10.8731	10.5714	0.745907	0.940264	0.9734	1.1347	0.8113	0.9206	0.647136	0.9999	0.449667	0.8374	0.76418	0.9285	chrUn_JGVv173_21_t01
VIT_00s0173g00260	8.00819	7.72602	8.62753	8.7821	0.0292519	0.268438	0.8224	1.868	1.1131	2.0793	0.0340633	0.9471	0.709458	0.9294	0.0138859	0.1379	chrUn_JGVv173_22_t01
VIT_00s0173g00270	6.25432	7.31015	6.4681	5.95341	0.149392	0.569553	2.0789	0.5579	0.6999	0.3905	0.227101	0.9999	0.457995	0.8406	0.0546987	0.3037	chrUn_GSVIVT00001888001_t01
VIT_00s0174g00060	4.94784	6.14659	4.971	5.43064	0.20847	0.651216	2.2954	0.4427	1.3752	0.6088	0.0805323	0.9999	0.488015	0.8537	0.281925	0.661	chrUn_JGVv174_5_t01
VIT_00s0174g00070	5.67334	5.57768	6.20239	4.93872	0.111749	0.509508	0.9358	1.5419	0.4165	0.6422	0.294385	0.9999	0.0373603	0.3946	0.283645	0.6626	chrUn_JGVv174_6_t01
VIT_00s0174g00090	10.7636	11.0979	11.0686	11.253	0.713196	0.931895	1.2607	0.9799	1.1363	1.1135	0.903333	0.9999	0.446587	0.8373	0.521734	0.8235	chrUn_JGVv174_8_t01
VIT_00s0174g00100	6.63387	7.04229	7.83395	7.32248	0.412777	0.813244	1.3272	1.7311	0.7015	1.2144	0.191978	0.9999	0.396587	0.8138	0.641403	0.8807	chrUn_JGVv174_9_t01
VIT_00s0174g00110	11.4628	12.0499	11.974	12.102	0.791137	0.951689	1.5023	0.9488	1.0927	1.0367	0.68756	0.9999	0.498551	0.8587	0.782636	0.9355	chrUn_JGVv174_10_t01
VIT_00s0174g00120	11.5382	11.6433	11.4763	11.3571	0.293639	0.732496	1.0756	0.8906	0.9207	0.82	0.361399	0.9999	0.514051	0.8671	0.121215	0.4535	chrUn_JGVv174_11_t01
VIT_00s0174g00130	12.4897	12.5283	12.3976	12.2307	0.337327	0.766271	1.0271	0.9134	0.8908	0.8136	0.516558	0.9999	0.408217	0.8182	0.143618	0.4916	chrUn_JGVv174_12_t01
VIT_00s0174g00140	10.6135	10.1146	9.76604	9.87703	0.292852	0.731472	0.7077	0.7854	1.08	0.8482	0.126978	0.9999	0.622857	0.9049	0.294837	0.6727	chrUn_JGVv174_13_t01
VIT_00s0174g00150	11.6448	12.3881	12.3668	12.447	0.850083	0.963655	1.674	0.9854	1.0571	1.0417	0.884551	0.9999	0.584359	0.8915	0.687409	0.8988	chrUn_JGVv174_14_t01
VIT_00s0174g00160	4.94281	5.35142	4.75184	5.10379	0.595472	0.894681	1.3274	0.6599	1.2763	0.8423	0.3137	0.9999	0.55275	0.8807	0.675874	0.8935	chrUn_JGVv174_15_t01
VIT_00s0174g00170	10.3907	9.5386	9.60182	9.83722	0.454763	0.834924	0.554	1.0448	1.1772	1.23	0.800352	0.9999	0.348596	0.7885	0.235841	0.6124	chrUn_JGVv174_16_t01
VIT_00s0174g00180	10.1624	9.48185	9.08057	9.47824	0.343308	0.77123	0.6239	0.7572	1.3174	0.9975	0.20459	0.9999	0.208617	0.6914	0.990813	0.9974	chrUn_JGVv174_17_t01
VIT_00s0174g00190	14.2851	14.4213	14.1082	13.8988	0.00418469	0.0873855	1.099	0.8049	0.8649	0.6962	0.0415417	0.969	0.167498	0.6499	0.00106721	0.027	chrUn_JGVv174_18_t01
VIT_00s0174g00200	13.0183	13.4264	13.323	13.408	0.729471	0.936257	1.3269	0.9308	1.0607	0.9874	0.459039	0.9999	0.542055	0.8768	0.895192	0.9718	chrUn_JGVv174_19_t01
VIT_00s0174g00210	7.47434	6.60161	6.72386	7.36729	0.513659	0.862309	0.5461	1.0884	1.562	1.7002	0.863571	0.9999	0.367953	0.8006	0.284919	0.6638	chrUn_JGVv174_20_t01
VIT_00s0174g00230	13.0984	12.6767	12.8921	12.7575	0.649458	0.913532	0.7465	1.161	0.911	1.0577	0.360423	0.9999	0.566772	0.8854	0.730227	0.9164	chrUn_JGVv174_22_t01
VIT_00s0174g00240	11.1274	11.5049	11.4489	11.1262	0.152674	0.575356	1.2992	0.9619	0.7996	0.7691	0.787151	0.9999	0.125104	0.5935	0.0732415	0.3516	chrUn_JGVv174_23_t01
VIT_00s0174g00250	13.8622	13.0528	12.675	12.4677	0.308928	0.744694	0.5706	0.7696	0.8662	0.6666	0.327981	0.9999	0.590087	0.8943	0.1327	0.4725	chrUn_JGVv174_24_t01
VIT_00s0174g00260	12.4116	12.1675	12.0914	11.9044	0.43161	0.823978	0.8444	0.9486	0.8785	0.8333	0.714624	0.9999	0.371068	0.8023	0.210138	0.5793	chrUn_JGVv174_25_t01
VIT_00s0174g00270	7.185	6.87058	5.52698	5.524	0.0372316	0.302323	0.8042	0.394	0.9979	0.3932	0.0259542	0.9031	0.995943	0.9988	0.0256436	0.1991	chrUn_JGVv174_26_t01
VIT_00s0174g00280	6.13684	5.85345	6.02178	6.33237	0.700557	0.927876	0.8217	1.1238	1.2402	1.3937	0.770565	0.9999	0.590922	0.8945	0.408279	0.7596	chrUn_JGVv174_27_t01
VIT_00s0174g00290	8.2075	8.44742	9.11941	8.7375	0.408137	0.81061	1.1809	1.5933	0.7674	1.2227	0.184442	0.9999	0.447595	0.8374	0.563517	0.8449	chrUn_JGVv174_28_t01
VIT_00s0174g00300	7.639	8.91116	9.35888	8.90177	0.603771	0.89685	2.4152	1.3639	0.7284	0.9935	0.391309	0.9999	0.381539	0.8074	0.9856	0.9964	chrUn_JGVv174_29_t01
VIT_00s0174g00310	13.7905	13.6591	13.6744	13.7179	0.897224	0.975434	0.913	1.0107	1.0306	1.0416	0.907389	0.9999	0.741155	0.9385	0.655335	0.8858	chrUn_JGVv174_30_t01
VIT_00s0174g00320	11.8429	12.106	12.2035	12.1554	0.856247	0.965981	1.2001	1.0699	0.9672	1.0348	0.579599	0.9999	0.784348	0.9516	0.778678	0.934	chrUn_JGVv174_31_t01
VIT_00s0174g00330	11.8787	9.85803	9.97961	8.98339	0.127891	0.536824	0.2464	1.0879	0.5013	0.5454	0.817428	0.9999	0.0635832	0.4743	0.101859	0.416	chrUn_PDVv174_27_t01
VIT_00s0179g00010	9.69939	6.75119	5.78162	5.75847	0.438043	0.82839	0.1296	0.5107	0.9841	0.5025	0.273123	0.9999	0.978984	0.9951	0.261993	0.6417	chrUn_JGVv179_1_t01
VIT_00s0179g00020	6.1009	4.64847	5.09206	5.49164	0.494304	0.853146	0.3654	1.36	1.3191	1.794	0.532422	0.9999	0.573697	0.8882	0.238042	0.6142	chrUn_GSVIVT00003104001_t01
VIT_00s0179g00030	8.43392	6.50422	6.20435	6.56909	0.830486	0.959927	0.2625	0.8123	1.2877	1.046	0.640214	0.9999	0.569911	0.8865	0.919358	0.9799	chrUn_JGVv179_2_t01
VIT_00s0179g00040	7.77469	4.74447	4.83286	6.35865	0.0374716	0.303047	0.1224	1.0632	2.8794	3.0614	0.897466	0.9999	0.0303744	0.368	0.0223949	0.1833	chrUn_JGVv179_3_t01
VIT_00s0179g00050	7.7865	6.97582	6.58908	7.83951	0.142972	0.558703	0.5701	0.7649	2.3791	1.8197	0.545574	0.9999	0.055198	0.4529	0.180639	0.5414	chrUn_GSVIVT00003107001_t01
VIT_00s0179g00060	7.21233	6.78632	6.53482	6.06185	0.602642	0.89676	0.7443	0.84	0.7205	0.6052	0.730958	0.9999	0.518569	0.868	0.32429	0.6973	chrUn_JGVv179_4_t01
VIT_00s0179g00090	10.0268	11.0265	11.0553	11.4623	0.118098	0.520134	1.9996	1.0202	1.3259	1.3527	0.901026	0.9999	0.083883	0.5177	0.0648416	0.3315	chrUn_JGVv179_7_t01
VIT_00s0179g00100	14.7791	14.5907	14.6264	14.2688	0.0907006	0.465284	0.8776	1.0251	0.7805	0.8	0.839179	0.9999	0.0469209	0.4283	0.0724822	0.3493	chrUn_JGVv179_8_t01
VIT_00s0179g00110	10.7441	10.4499	10.3984	10.3517	0.870506	0.969144	0.8155	0.965	0.9681	0.9342	0.783631	0.9999	0.802971	0.9561	0.600639	0.8619	chrUn_JGVv179_9_t01
VIT_00s0179g00130	7.43457	8.65256	8.54098	8.58851	0.968734	0.992835	2.3262	0.9256	1.0335	0.9566	0.802804	0.9999	0.915263	0.9813	0.885988	0.969	chrUn_JGVv179_11_t01
VIT_00s0179g00140	7.02173	8.34328	8.75344	7.95761	0.281879	0.722244	2.4993	1.3288	0.576	0.7654	0.409905	0.9999	0.113599	0.5741	0.438232	0.7781	chrUn_JGVv179_12_t01
VIT_00s0179g00150	9.57823	6.9409	6.88388	6.30515	0.636681	0.90861	0.1607	0.9612	0.6696	0.6436	0.938645	0.9999	0.436216	0.8326	0.392718	0.7501	chrUn_JGVv179_13_t01
VIT_00s0179g00160	8.6793	8.55247	7.79958	7.34069	0.0237209	0.240987	0.9158	0.5934	0.7275	0.4317	0.0858496	0.9999	0.290031	0.7495	0.00701708	0.0915	chrUn_JGVv179_14_t01
VIT_00s0179g00170	7.18441	8.64331	8.29029	9.10462	0.486867	0.850155	2.749	0.7829	1.7585	1.3768	0.603692	0.9999	0.234201	0.7137	0.49802	0.812	chrUn_JGVv179_15_t01
VIT_00s0179g00180	9.42028	9.79512	9.91161	9.85468	0.887908	0.97314	1.2967	1.0841	0.9613	1.0421	0.627796	0.9999	0.812503	0.9585	0.804041	0.9429	chrUn_JGVv179_16_t01
VIT_00s0179g00190	9.08923	9.34835	9.50089	9.4191	0.869166	0.968719	1.1968	1.1115	0.9449	1.0503	0.598802	0.9999	0.777615	0.9494	0.806986	0.944	chrUn_JGVv179_17_t01
VIT_00s0179g00210	12.7795	13.4861	13.5444	13.706	0.564507	0.882618	1.6319	1.0413	1.1185	1.1646	0.784186	0.9999	0.449331	0.8374	0.304523	0.681	chrUn_JGVv179_19_t01
VIT_00s0179g00220	8.51946	8.79822	8.90668	8.57802	0.66077	0.916135	1.2131	1.0781	0.7963	0.8585	0.76847	0.9999	0.374322	0.8041	0.550715	0.838	chrUn_JGVv179_20_t01
VIT_00s0179g00240	7.49409	8.2253	8.79024	9.0092	0.311882	0.747632	1.66	1.4793	1.1639	1.7218	0.285882	0.9999	0.677467	0.9206	0.140993	0.487	chrUn_JGVv179_21_t01
VIT_00s0179g00250	6.48862	10.6006	10.9019	11.9211	0.000342677	0.0155748	17.2909	1.2323	2.0268	2.4975	0.34506	0.9999	0.00234932	0.1249	0.000134444	0.0061	chrUn_JGVv179_22_t01
VIT_00s0179g00260	6.62091	9.52693	9.92485	10.5214	0.0195528	0.216675	7.4955	1.3176	1.5121	1.9923	0.249623	0.9999	0.087244	0.5274	0.00555775	0.0788	chrUn_JGVv179_23_t01
VIT_00s0179g00270	10.1133	10.9365	11.0499	10.8276	0.736774	0.937938	1.7693	1.0818	0.8572	0.9273	0.690889	0.9999	0.437057	0.8329	0.702806	0.9055	chrUn_JGVv179_24_t01
VIT_00s0179g00280	4.7043	3.77761	4.61264	4.8714	0.166024	0.593249	0.5261	1.7839	1.1964	2.1343	0.164739	0.9999	0.663686	0.9168	0.0709337	0.3463	chrUn_JGVv179_25_t01
VIT_00s0179g00290	14.298	14.0959	14.0687	13.8463	0.226246	0.670718	0.8693	0.9813	0.8571	0.8411	0.862582	0.9999	0.161482	0.6415	0.117157	0.4475	chrUn_JGVv179_26_t01
VIT_00s0179g00300	14.0279	14.0628	14.0894	14.3009	0.170778	0.60056	1.0245	1.0186	1.1579	1.1794	0.845864	0.9999	0.127104	0.5955	0.0869827	0.383	chrUn_JGVv179_27_t01
VIT_00s0179g00310	6.33554	5.1952	6.16652	6.46444	0.30453	0.741484	0.4537	1.9606	1.2294	2.4103	0.258902	0.9999	0.72741	0.9346	0.142151	0.4888	chrUn_JGVv179_28_t01
VIT_00s0179g00320	12.3405	13.2137	13.3631	13.1172	0.70497	0.929029	1.8316	1.1091	0.8433	0.9353	0.615245	0.9999	0.409271	0.8191	0.745277	0.9218	chrUn_JGVv179_29_t01
VIT_00s0179g00330	6.79148	5.8181	6.4545	6.58359	0.229033	0.673292	0.5093	1.5544	1.0936	1.7	0.182095	0.9999	0.784602	0.9516	0.110071	0.4325	chrUn_JGVv179_30_t01
VIT_00s0179g00340	9.30115	8.18213	8.31249	8.19612	0.955428	0.990716	0.4604	1.0946	0.9225	1.0097	0.784465	0.9999	0.807102	0.9572	0.976568	0.9947	chrUn_JGVv179_31_t01
VIT_00s0179g00350	11.1559	10.5694	10.7831	10.2411	0.331618	0.761489	0.6659	1.1597	0.6868	0.7965	0.558907	0.9999	0.142425	0.6167	0.370621	0.7339	chrUn_JGVv179_32_t01
VIT_00s0179g00360	13.0999	10.5551	10.2984	10.4947	0.699837	0.927244	0.1714	0.837	1.1458	0.959	0.421575	0.9999	0.538191	0.8758	0.849512	0.9577	chrUn_JGVv179_33_t01
VIT_00s0179g00370	7.58567	8.09395	7.87748	7.62124	0.683371	0.923183	1.4223	0.8607	0.8373	0.7206	0.690457	0.9999	0.63749	0.9101	0.386121	0.7457	chrUn_JGVv179_34_t01
VIT_00s0181g00010	12.8915	11.7761	11.8217	11.5894	0.713381	0.931923	0.4616	1.0321	0.8513	0.8786	0.879275	0.9999	0.44041	0.8353	0.534697	0.8299	chrUn_JGVv181_1_t01
VIT_00s0181g00020	12.7991	11.2961	11.4213	11.8267	0.188139	0.624525	0.3528	1.0906	1.3244	1.4444	0.676246	0.9999	0.180229	0.6647	0.0816269	0.3708	chrUn_JGVv181_2_t01
VIT_00s0181g00030	10.3853	9.99617	10.2803	10.8503	0.0718294	0.416282	0.7636	1.2177	1.4845	1.8077	0.443943	0.9999	0.128355	0.5971	0.0248954	0.1962	chrUn_JGVv181_3_t01
VIT_00s0181g00040	8.07862	8.77887	8.86496	9.25641	0.684089	0.923183	1.6248	1.0615	1.3117	1.3924	0.883012	0.9999	0.50446	0.8613	0.416059	0.7641	chrUn_JGVv181_4_t01
VIT_00s0181g00050	11.4501	7.53871	6.06758	6.51905	0.027965	0.261925	0.0665	0.3607	1.3674	0.4932	0.00930316	0.7425	0.408391	0.8185	0.0659964	0.3342	chrUn_JGVv181_5_t01
VIT_00s0181g00070	10.0073	10.4209	10.5289	10.7121	0.58257	0.888912	1.332	1.0778	1.1354	1.2236	0.702984	0.9999	0.518598	0.868	0.306533	0.6822	chrUn_JGVv181_7_t01
VIT_00s0181g00080	10.1943	12.247	12.6635	12.8572	0.131212	0.541	4.1487	1.3347	1.1437	1.5264	0.17525	0.9999	0.525087	0.871	0.0496608	0.2889	chrUn_JGVv181_8_t01
VIT_00s0181g00090	8.1044	9.32025	9.66182	9.50836	0.621755	0.903225	2.3228	1.2671	0.8991	1.1393	0.333163	0.9999	0.662351	0.9167	0.59269	0.8587	chrUn_JGVv181_9_t01
VIT_00s0181g00100	11.5007	11.7025	11.9243	12.1934	0.0117862	0.161371	1.1501	1.1662	1.2051	1.4053	0.164155	0.9999	0.0930088	0.5391	0.00308116	0.0542	chrUn_JGVv181_10_t01
VIT_00s0181g00110	9.02496	9.15107	9.66334	9.9675	0.134466	0.546329	1.0913	1.4263	1.2347	1.761	0.209915	0.9999	0.454007	0.839	0.0486445	0.2863	chrUn_JGVv181_11_t01
VIT_00s0181g00120	7.65105	7.13645	7.56738	6.26272	0.0915806	0.466927	0.7	1.3481	0.4048	0.5457	0.470241	0.9999	0.032694	0.3789	0.146826	0.4963	chrUn_JGVv181_12_t01
VIT_00s0181g00130	12.8839	12.9753	13.0742	12.6885	0.0519457	0.35527	1.0654	1.0709	0.7654	0.8197	0.537924	0.9999	0.0196154	0.3137	0.0785317	0.3638	chrUn_JGVv181_13_t01
VIT_00s0181g00140	11.0294	11.5575	11.8254	11.4897	0.487127	0.850236	1.4421	1.2041	0.7924	0.9541	0.366468	0.9999	0.259047	0.731	0.818474	0.9486	chrUn_JGVv181_14_t01
VIT_00s0181g00150	9.53506	9.01134	9.63609	9.70676	0.0838347	0.448201	0.6956	1.5419	1.0502	1.6193	0.0681918	0.9999	0.833499	0.9637	0.0432672	0.2686	chrUn_JGVv181_15_t01
VIT_00s0181g00160	9.9988	9.90305	9.88425	9.89137	0.996618	0.999464	0.9358	0.9871	1.0049	0.9919	0.935396	0.9999	0.975498	0.9942	0.959846	0.9899	chrUn_JGVv181_16_t01
VIT_00s0181g00170	9.41802	8.91398	9.28647	8.81215	0.522481	0.86698	0.7051	1.2946	0.7198	0.9319	0.396523	0.9999	0.281525	0.7445	0.816024	0.9473	chrUn_JGVv181_17_t01
VIT_00s0181g00180	13.5851	5.9375	5.21569	6.15808	0.436755	0.827623	0.005	0.6063	1.9217	1.1652	0.346605	0.9999	0.220762	0.7034	0.772618	0.9319	chrUn_JGVv181_18_t01
VIT_00s0181g00190	8.93476	8.62049	9.44344	8.48934	0.0926077	0.469225	0.8043	1.769	0.5162	0.9131	0.0813826	0.9999	0.0445578	0.4177	0.777572	0.9337	chrUn_JGVv181_19_t01
VIT_00s0181g00200	13.6629	7.2682	5.38852	5.69412	0.007118	0.121273	0.0119	0.2717	1.2359	0.3359	0.00334269	0.5405	0.616516	0.9029	0.0126978	0.1312	chrUn_JGVv181_20_t01
VIT_00s0181g00210	8.81487	8.96929	9.00156	9.2153	0.760048	0.943783	1.113	1.0226	1.1597	1.1859	0.928946	0.9999	0.555553	0.8813	0.497758	0.8118	chrUn_JGVv181_21_t01
VIT_00s0181g00220	11.4644	11.3282	11.4081	10.9413	0.262142	0.704118	0.9099	1.0569	0.7236	0.7647	0.791647	0.9999	0.127498	0.5961	0.204633	0.5715	chrUn_JGVv181_22_t01
VIT_00s0181g00230	10.1884	9.69528	9.66141	9.91583	0.535751	0.871022	0.7105	0.9768	1.1929	1.1652	0.890937	0.9999	0.30583	0.7592	0.373997	0.7363	chrUn_JGVv181_23_t01
VIT_00s0181g00240	14.0303	14.6224	14.5673	14.4321	0.349636	0.775534	1.5075	0.9625	0.9105	0.8764	0.681747	0.9999	0.316645	0.7687	0.160994	0.5169	chrUn_JGVv181_24_t01
VIT_00s0181g00250	10.5558	11.8873	12.1807	12.2198	0.251374	0.694828	2.5166	1.2255	1.0275	1.2592	0.17989	0.9999	0.856732	0.9681	0.129656	0.467	chrUn_JGVv181_25_t01
VIT_00s0181g00260	11.6748	12.3182	12.7325	12.2441	0.361302	0.784139	1.562	1.3327	0.7128	0.95	0.262012	0.9999	0.187351	0.6734	0.840031	0.9551	chrUn_JGVv181_26_t01
VIT_00s0183g00010	7.41704	6.84868	7.52367	7.30917	0.685	0.923345	0.6744	1.5966	0.8618	1.376	0.397225	0.9999	0.787144	0.9523	0.562709	0.8446	chrUn_PDVv183_1_t01
VIT_00s0183g00030	11.4862	11.7736	11.7816	11.4998	0.198116	0.637309	1.2204	1.0055	0.8226	0.8271	0.964032	0.9999	0.114631	0.5756	0.124919	0.4594	chrUn_PDVv183_3_t01
VIT_00s0183g00040	11.0199	11.1065	10.9492	11.2223	0.608515	0.898781	1.0618	0.8967	1.2084	1.0836	0.568227	0.9999	0.323456	0.7719	0.673936	0.8923	chrUn_JGVv183_1_t01
VIT_00s0183g00050	8.51366	9.79084	9.01075	10.0234	0.100963	0.487022	2.4236	0.5823	2.0176	1.1749	0.113099	0.9999	0.0416193	0.4103	0.632267	0.8764	chrUn_JGVv183_2_t01
VIT_00s0183g00060	5.43673	6.20294	5.406	6.43865	0.367069	0.787125	1.7008	0.5756	2.0458	1.1775	0.297418	0.9999	0.178759	0.6633	0.756609	0.9266	chrUn_JGVv183_3_t01
VIT_00s0183g00070	9.05984	9.3743	9.22691	10.1511	0.397612	0.806111	1.2435	0.9029	1.8976	1.7133	0.839527	0.9999	0.208184	0.6912	0.288849	0.6677	chrUn_JGVv183_4_t01
VIT_00s0183g00100	4.76397	5.31945	6.7745	5.68295	0.0463418	0.33405	1.4697	2.7417	0.4693	1.2865	0.0175954	0.8224	0.070968	0.4912	0.540942	0.8334	chrUn_GSVIVT00003239001_t01
VIT_00s0183g00130	5.3111	6.19422	6.80452	5.88834	0.274482	0.71477	1.8444	1.5266	0.5299	0.809	0.291517	0.9999	0.116146	0.5777	0.595296	0.8597	chrUn_PDVv183_8_t01
VIT_00s0183g00140	5.72762	6.27009	5.47584	6.10337	0.489167	0.850644	1.4565	0.5766	1.5449	0.8909	0.25912	0.9999	0.371307	0.8023	0.811471	0.9455	chrUn_JGVv183_9_t01
VIT_00s0183g00150	10.4769	10.5848	10.7325	10.252	0.574897	0.886009	1.0777	1.1078	0.7167	0.794	0.75214	0.9999	0.306951	0.7596	0.47788	0.8022	chrUn_JGVv183_10_t01
VIT_00s0183g00160	4.43393	5.6683	4.53169	5.90009	0.0866339	0.455188	2.3528	0.4548	2.5818	1.1743	0.0844794	0.9999	0.0392248	0.4021	0.720619	0.913	chrUn_JGVv183_11_t01
VIT_00s0183g00180	5.13873	5.37637	4.38713	6.52073	0.122831	0.529409	1.1791	0.5037	4.3881	2.2105	0.336523	0.9999	0.0418784	0.4114	0.267086	0.6472	chrUn_GSVIVT00003242001_t01
VIT_00s0183g00200	6.6002	7.19203	6.85268	7.18729	0.899873	0.976317	1.5072	0.7904	1.261	0.9967	0.690313	0.9999	0.694409	0.9266	0.995558	0.9987	chrUn_JGVv183_12_t01
VIT_00s0183g00220	5.96306	5.80925	6.22106	6.03339	0.857653	0.965981	0.8989	1.3304	0.878	1.1681	0.582089	0.9999	0.801699	0.9557	0.764257	0.9285	chrUn_GSVIVT00003245001_t01
VIT_00s0183g00240	6.54037	6.83976	7.69042	6.28562	0.187328	0.62319	1.2306	1.8033	0.3777	0.6811	0.268204	0.9999	0.0707462	0.4909	0.468969	0.797	chrUn_JGVv183_15_t01
VIT_00s0183g00250	4.98561	6.19653	5.50408	6.10896	0.719394	0.933318	2.3149	0.6188	1.5209	0.9411	0.458413	0.9999	0.51687	0.8678	0.925064	0.9815	chrUn_PDVv183_20_t01
VIT_00s0184g00010	11.5489	11.8093	11.613	10.972	7.06e-06	0.000932872	1.1978	0.8728	0.6412	0.5597	0.215789	0.9999	0.000173494	0.028	2.91e-06	0.0004	chrUn_JGVv184_1_t01
VIT_00s0184g00020	11.4097	11.8272	11.825	11.9392	0.759055	0.943393	1.3356	0.9984	1.0824	1.0807	0.989829	0.9999	0.518173	0.868	0.526404	0.826	chrUn_JGVv184_2_t01
VIT_00s0184g00030	12.5034	12.8261	12.9022	13.1001	0.159528	0.584364	1.2507	1.0542	1.1471	1.2092	0.601273	0.9999	0.178002	0.6626	0.0646352	0.331	chrUn_JGVv184_3_t01
VIT_00s0184g00040	7.9066	7.52255	7.07418	7.49928	0.581174	0.888529	0.7663	0.7329	1.3427	0.984	0.356905	0.9999	0.382178	0.8076	0.961678	0.9908	chrUn_JGVv184_4_t01
VIT_00s0184g00050	11.9736	11.6383	11.5604	11.2377	0.117521	0.519417	0.7926	0.9475	0.7996	0.7576	0.699505	0.9999	0.11428	0.5753	0.0517145	0.2949	chrUn_JGVv184_5_t01
VIT_00s0184g00060	6.97806	7.9174	7.84311	7.83901	0.984446	0.99653	1.9177	0.9498	0.9972	0.9471	0.882159	0.9999	0.99347	0.9984	0.875707	0.9663	chrUn_JGVv184_6_t01
VIT_00s0184g00070	12.1458	11.8252	11.7356	11.8089	0.921061	0.981448	0.8007	0.9397	1.0521	0.9887	0.704984	0.9999	0.75678	0.9428	0.944967	0.9865	chrUn_PDVv184_7_t01
VIT_00s0184g00100	7.27653	7.55315	7.14525	7.21228	0.853034	0.965057	1.2114	0.7537	1.0476	0.7896	0.601054	0.9999	0.931421	0.9839	0.661991	0.8881	chrUn_JGVv184_9_t01
VIT_00s0184g00110	8.76906	8.16328	8.17257	7.73758	0.52652	0.868772	0.6571	1.0065	0.7397	0.7445	0.983083	0.9999	0.32344	0.7719	0.333768	0.7048	chrUn_JGVv184_10_t01
VIT_00s0184g00120	5.4357	7.37911	8.50747	7.70493	0.327167	0.758001	3.8461	2.1861	0.5733	1.2534	0.148425	0.9999	0.301198	0.7562	0.673107	0.892	chrUn_JGVv184_11_t01
VIT_00s0184g00130	7.17125	9.0487	9.67142	9.59798	0.509839	0.859899	3.6742	1.5398	0.9504	1.4634	0.290373	0.9999	0.900149	0.9783	0.350338	0.7183	chrUn_JGVv184_12_t01
VIT_00s0184g00140	12.038	12.5644	12.754	12.865	0.321063	0.753643	1.4404	1.1404	1.08	1.2317	0.346218	0.9999	0.579796	0.8896	0.138184	0.4818	chrUn_GSVIVT00003265001_t01
VIT_00s0184g00170	10.1362	10.2975	10.5737	10.0713	0.398594	0.806559	1.1183	1.211	0.7059	0.8549	0.455894	0.9999	0.178133	0.6627	0.541011	0.8334	chrUn_JGVv184_14_t01
VIT_00s0184g00180	9.75612	9.42391	9.7318	9.49914	0.627717	0.905505	0.7943	1.2379	0.8511	1.0535	0.357189	0.9999	0.485664	0.853	0.821215	0.9491	chrUn_JGVv184_15_t01
VIT_00s0184g00190	8.89612	9.41861	9.67774	9.82828	0.595305	0.894681	1.4364	1.1968	1.11	1.3284	0.525099	0.9999	0.711569	0.9304	0.316705	0.691	chrUn_JGVv184_16_t01
VIT_00s0184g00200	13.5969	13.414	13.4699	13.439	0.967185	0.992376	0.8809	1.0395	0.9788	1.0175	0.79766	0.9999	0.887128	0.9756	0.908835	0.9766	chrUn_JGVv184_17_t01
VIT_00s0184g00210	9.11637	7.61969	7.92092	7.89195	0.883352	0.972341	0.3544	1.2322	0.9801	1.2077	0.653458	0.9999	0.965519	0.9908	0.684839	0.8977	chrUn_JGVv184_18_t01
VIT_00s0184g00220	13.5515	13.6295	13.6358	13.551	0.933168	0.984181	1.0555	1.0044	0.9429	0.947	0.980334	0.9999	0.739927	0.9382	0.758583	0.9273	chrUn_JGVv184_19_t01
VIT_00s0184g00230	13.4462	13.273	13.3193	13.3049	0.975482	0.994755	0.8868	1.0326	0.9901	1.0224	0.828625	0.9999	0.94632	0.9867	0.881416	0.9677	chrUn_JGVv184_20_t01
VIT_00s0186g00010	10.4248	11.2665	11.2814	11.4012	0.645037	0.911769	1.7922	1.0104	1.0865	1.0978	0.924756	0.9999	0.449309	0.8374	0.395337	0.7515	chrUn_JGVv186_1_t01
VIT_00s0186g00020	13.3996	13.4104	13.4827	13.6713	0.419626	0.817292	1.0075	1.0514	1.1396	1.1982	0.722575	0.9999	0.356574	0.7948	0.204122	0.5707	chrUn_JGVv186_2_t01
VIT_00s0186g00080	14.6004	14.8371	14.8778	14.936	0.789927	0.95139	1.1783	1.0286	1.0412	1.071	0.779559	0.9999	0.688612	0.925	0.496927	0.8117	chrUn_JGVv186_7_t01
VIT_00s0186g00090	9.40472	10.2105	10.3887	10.5472	0.521021	0.86618	1.7481	1.1314	1.1161	1.2628	0.546037	0.9999	0.591005	0.8945	0.256444	0.6354	chrUn_JGVv186_8_t01
VIT_00s0186g00100	7.10413	6.99472	7.43801	7.71608	0.28728	0.72626	0.927	1.3597	1.2126	1.6487	0.334402	0.9999	0.543536	0.8773	0.119381	0.4508	chrUn_JGVv186_9_t01
VIT_00s0186g00110	6.07882	5.32486	4.7537	6.14895	0.17987	0.614201	0.593	0.6731	2.6303	1.7704	0.445968	0.9999	0.0669077	0.4823	0.273188	0.6541	chrUn_JGVv186_10_t01
VIT_00s0187g00010	6.96426	7.17076	7.41888	6.70355	0.503661	0.857178	1.1539	1.1877	0.6091	0.7234	0.688771	0.9999	0.251348	0.7251	0.451794	0.7866	chrUn_JGVv187_1_t01
VIT_00s0187g00020	5.44653	5.9475	5.04691	5.98159	0.396481	0.805508	1.4152	0.5357	1.9115	1.0239	0.249181	0.9999	0.23198	0.7123	0.964939	0.9916	chrUn_JGVv187_2_t01
VIT_00s0187g00030	8.1472	8.96199	9.02414	9.00244	0.986938	0.996979	1.7591	1.044	0.9851	1.0284	0.87378	0.9999	0.955747	0.9884	0.917659	0.9795	chrUn_JGVv187_3_t01
VIT_00s0187g00040	12.9201	11.9663	11.1799	11.2709	0.0551497	0.365999	0.5163	0.5798	1.0651	0.6175	0.0278338	0.9031	0.793548	0.9537	0.0504111	0.2918	chrUn_JGVv187_4_t01
VIT_00s0187g00050	9.65231	11.4347	10.7015	10.4635	0.327763	0.758624	3.44	0.6016	0.8479	0.5101	0.279257	0.9999	0.723764	0.9337	0.153805	0.5067	chrUn_JGVv187_5_t01
VIT_00s0187g00060	8.14283	8.45694	8.42653	7.58145	0.43003	0.823195	1.2432	0.9791	0.5567	0.5451	0.96816	0.9999	0.27074	0.7378	0.254109	0.6334	chrUn_JGVv187_6_t01
VIT_00s0187g00070	11.6067	11.932	11.7244	11.8051	0.582777	0.889016	1.2529	0.866	1.0575	0.9158	0.305369	0.9999	0.688909	0.925	0.529322	0.8276	chrUn_JGVv187_7_t01
VIT_00s0187g00080	5.80045	4.70472	5.71284	5.35856	0.314705	0.749748	0.4679	2.0113	0.7823	1.5733	0.136003	0.9999	0.596253	0.8955	0.330047	0.7017	chrUn_JGVv187_8_t01
VIT_00s0187g00090	5.53699	6.5477	5.77485	6.56201	0.549823	0.877012	2.0149	0.5853	1.7257	1.01	0.349894	0.9999	0.341137	0.7841	0.986126	0.9964	chrUn_JGVv187_9_t01
VIT_00s0187g00100	7.51225	8.15611	7.61654	8.60732	0.387568	0.798911	1.5625	0.688	1.9873	1.3672	0.45311	0.9999	0.171518	0.6558	0.530006	0.8281	chrUn_GSVIVT00003325001_t01
VIT_00s0187g00110	10.3611	11.7763	11.493	11.7805	0.414835	0.814607	2.667	0.8217	1.2205	1.0029	0.255628	0.9999	0.248745	0.7236	0.986442	0.9965	chrUn_JGVv187_10_t01
VIT_00s0187g00120	10.476	13.2046	13.5639	12.9046	0.547885	0.876417	6.6282	1.2828	0.6332	0.8123	0.550836	0.9999	0.275994	0.7421	0.618231	0.8693	chrUn_JGVv187_11_t01
VIT_00s0187g00130	14.6726	15.1857	15.1363	14.492	0.0501397	0.34919	1.4271	0.9663	0.6398	0.6182	0.872349	0.9999	0.0407945	0.4082	0.0282046	0.2103	chrUn_JGVv187_12_t01
VIT_00s0187g00140	9.4189	9.44706	9.45732	9.66376	0.916685	0.980567	1.0197	1.0071	1.1538	1.1621	0.986099	0.9999	0.726135	0.9341	0.713129	0.9102	chrUn_GSVIVT00003327001_t01
VIT_00s0187g00150	13.3306	13.5811	13.9221	13.7996	0.329839	0.76031	1.1896	1.2666	0.9186	1.1636	0.143668	0.9999	0.595639	0.8954	0.345197	0.7134	chrUn_JGVv187_13_t01
VIT_00s0187g00160	15.2648	15.5535	15.5033	15.6309	0.919999	0.981351	1.2215	0.9658	1.0925	1.0552	0.87408	0.9999	0.686946	0.9243	0.806617	0.944	chrUn_JGVv187_14_t01
VIT_00s0187g00170	14.9857	15.221	15.2317	15.272	0.889273	0.97345	1.1771	1.0074	1.0283	1.036	0.923616	0.9999	0.717953	0.9322	0.647812	0.8833	chrUn_JGVv187_15_t01
VIT_00s0187g00180	8.62672	7.3766	5.89304	7.27699	0.0273802	0.259121	0.4204	0.3576	2.6098	0.9333	0.0161806	0.8015	0.0242825	0.3432	0.867424	0.9637	chrUn_JGVv187_16_t01
VIT_00s0187g00190	11.1076	11.1558	10.9947	11.5307	0.0463298	0.33405	1.034	0.8944	1.4499	1.2968	0.456167	0.9999	0.0161289	0.2898	0.0870436	0.383	chrUn_JGVv187_17_t01
VIT_00s0187g00200	13.0731	12.9305	12.7816	12.7447	0.507583	0.858925	0.9059	0.902	0.9747	0.8791	0.379377	0.9999	0.826469	0.9622	0.27365	0.6542	chrUn_JGVv187_18_t01
VIT_00s0187g00210	9.53072	8.58858	8.33272	8.59473	0.727069	0.935425	0.5205	0.8375	1.1991	1.0043	0.496567	0.9999	0.486337	0.8534	0.986933	0.9966	chrUn_JGVv187_19_t01
VIT_00s0187g00220	14.6848	14.9409	15.0578	15.0726	0.535893	0.871078	1.1943	1.0844	1.0103	1.0956	0.366988	0.9999	0.908811	0.9799	0.31016	0.6853	chrUn_JGVv187_20_t01
VIT_00s0187g00230	9.07033	6.9907	6.06537	7.97251	0.048208	0.341784	0.2366	0.5266	3.7506	1.9749	0.222672	0.9999	0.0143435	0.2793	0.19618	0.5618	chrUn_JGVv187_21_t01
VIT_00s0187g00240	11.5847	11.3646	11.3796	11.6097	0.295228	0.733728	0.8585	1.0104	1.173	1.1852	0.931696	0.9999	0.191477	0.6775	0.164738	0.5218	chrUn_JGVv187_22_t01
VIT_00s0187g00250	12.0726	12.2592	11.9939	11.986	0.123156	0.530078	1.1381	0.8321	0.9945	0.8275	0.0806718	0.9999	0.957355	0.9884	0.0722596	0.3491	chrUn_JGVv187_23_t01
VIT_00s0187g00260	6.45898	5.06572	6.39476	5.33577	0.0996297	0.483808	0.3807	2.5123	0.48	1.2058	0.0427959	0.9707	0.103582	0.5587	0.673746	0.8923	chrUn_JGVv187_24_t01
VIT_00s0187g00270	10.1037	11.058	10.9737	11.0845	0.929643	0.982915	1.9377	0.9432	1.0798	1.0185	0.781842	0.9999	0.716105	0.9319	0.930751	0.9825	chrUn_JGVv187_25_t01
VIT_00s0187g00280	12.8772	12.8326	13.0249	13.1565	0.175635	0.607047	0.9696	1.1426	1.0955	1.2518	0.267546	0.9999	0.446269	0.8373	0.0651361	0.3324	chrUn_JGVv187_26_t01
VIT_00s0187g00290	10.011	10.1604	10.2874	9.96043	0.548957	0.876758	1.1091	1.0921	0.7972	0.8706	0.672979	0.9999	0.280034	0.7436	0.507126	0.8174	chrUn_JGVv187_27_t01
VIT_00s0187g00300	15.2596	15.0975	15.1523	14.9255	0.309814	0.745419	0.8937	1.0387	0.8546	0.8877	0.721015	0.9999	0.144197	0.6191	0.265698	0.6457	chrUn_JGVv187_28_t01
VIT_00s0187g00310	7.41336	8.11406	8.32293	8.80252	0.36984	0.789168	1.6253	1.1558	1.3943	1.6116	0.675044	0.9999	0.3378	0.7816	0.171168	0.5295	chrUn_JGVv187_29_t01
VIT_00s0187g00320	12.8094	12.8065	13.0485	13.1541	0.101338	0.487807	0.998	1.1826	1.0759	1.2724	0.142912	0.9999	0.51876	0.8681	0.0377389	0.2494	chrUn_JGVv187_30_t01
VIT_00s0187g00330	9.26222	9.66893	9.6166	9.88226	0.534783	0.870402	1.3257	0.9644	1.2022	1.1594	0.835011	0.9999	0.293297	0.7514	0.397674	0.7534	chrUn_JGVv187_31_t01
VIT_00s0187g00340	14.2345	13.9926	14.0307	13.5063	0.103538	0.492874	0.8456	1.0268	0.6953	0.7139	0.88738	0.9999	0.0563296	0.4568	0.0759268	0.3578	chrUn_JGVv187_32_t01
VIT_00s0187g00350	13.7982	13.8793	14.0505	14.0203	0.377489	0.793503	1.0578	1.126	0.9793	1.1027	0.193002	0.9999	0.817102	0.9597	0.281949	0.661	chrUn_JGVv187_33_t01
VIT_00s0187g00360	14.1533	14.7617	14.76	14.8801	0.788091	0.951377	1.5246	0.9988	1.0868	1.0856	0.993218	0.9999	0.549252	0.8792	0.554901	0.8402	chrUn_JGVv187_34_t01
VIT_00s0187g00370	5.70483	5.93423	7.39226	5.48985	0.0666333	0.400672	1.1723	2.7473	0.2675	0.7349	0.0855745	0.9999	0.0265678	0.3553	0.594669	0.8596	chrUn_JGVv187_35_t01
VIT_00s0187g00380	12.6253	12.9674	13.1825	13.212	0.384401	0.797405	1.2676	1.1608	1.0206	1.1848	0.266199	0.9999	0.878128	0.9735	0.207106	0.575	chrUn_JGVv187_36_t01
VIT_00s0188g00010	7.09536	7.66692	8.04107	7.86577	0.911226	0.979087	1.4861	1.2961	0.8856	1.1478	0.668301	0.9999	0.840767	0.9652	0.81972	0.9488	chrUn_JGVv188_1_t01
VIT_00s0188g00030	11.8872	15.3612	15.4028	15.6555	0.540719	0.872432	11.1115	1.0293	1.1914	1.2263	0.884509	0.9999	0.380566	0.8069	0.307775	0.6833	chrUn_JGVv188_3_t01
VIT_00s0188g00040	6.41135	7.42701	7.45791	8.27422	0.516719	0.864351	2.0218	1.0216	1.7609	1.799	0.970469	0.9999	0.330703	0.7759	0.312926	0.687	chrUn_JGVv188_4_t01
VIT_00s0188g00050	7.16128	7.21856	8.11656	7.71739	0.425439	0.820947	1.0405	1.8635	0.7583	1.4131	0.194484	0.9999	0.561112	0.8833	0.468144	0.7965	chrUn_PDVv188_5_t01
VIT_00s0188g00070	7.40527	8.33855	8.95593	7.09385	0.0198024	0.218152	1.9096	1.5341	0.2751	0.422	0.345528	0.9999	0.00617998	0.1979	0.0610256	0.3205	chrUn_PDVv188_7_t01
VIT_00s0188g00090	11.2213	10.3826	10.2545	10.7178	0.453996	0.834442	0.5591	0.915	1.3787	1.2616	0.73591	0.9999	0.226031	0.7065	0.379152	0.7406	chrUn_JGVv188_6_t01
VIT_00s0188g00100	6.99668	7.59275	6.92033	7.27461	0.758883	0.943393	1.5116	0.6275	1.2783	0.8021	0.460331	0.9999	0.696633	0.9269	0.726223	0.915	chrUn_JGVv188_7_t01
VIT_00s0188g00110	9.40123	9.83543	10.0261	10.1312	0.426635	0.821673	1.3512	1.1413	1.0755	1.2275	0.406495	0.9999	0.646482	0.9123	0.200378	0.5667	chrUn_PDVv188_10_t01
VIT_00s0188g00120	9.68156	9.83093	9.91798	9.08356	0.170759	0.60056	1.1091	1.0622	0.5608	0.5957	0.856389	0.9999	0.0879539	0.529	0.125218	0.4601	chrUn_JGVv188_8_t01
VIT_00s0188g00130	12.8908	12.7099	12.5807	11.9926	0.188699	0.625443	0.8822	0.9143	0.6652	0.6082	0.754519	0.9999	0.159355	0.6375	0.0877573	0.3844	chrUn_JGVv188_9_t01
VIT_00s0188g00140	13.4044	13.1652	12.7856	12.4416	0.12502	0.531837	0.8472	0.7687	0.7879	0.6056	0.279459	0.9999	0.32642	0.7736	0.0426562	0.2665	chrUn_JGVv188_10_t01
VIT_00s0188g00150	13.7514	14.0448	14.3413	14.6399	0.000173212	0.00953715	1.2255	1.2282	1.2299	1.5106	0.0265395	0.9031	0.0256034	0.3505	3.48e-05	0.0023	chrUn_JGVv188_11_t01
VIT_00s0188g00160	10.9221	11.0231	10.6043	10.7369	0.160286	0.585122	1.0725	0.748	1.0963	0.8201	0.0624377	0.9997	0.548031	0.8787	0.198261	0.564	chrUn_JGVv188_12_t01
VIT_00s0188g00170	12.8305	12.2525	12.2364	12.1667	0.815425	0.956062	0.6699	0.9889	0.9529	0.9423	0.910183	0.9999	0.627252	0.907	0.549943	0.8379	chrUn_JGVv188_13_t01
VIT_00s0188g00180	9.52055	9.5061	9.72202	9.39296	0.761419	0.944006	0.99	1.1614	0.7961	0.9246	0.634819	0.9999	0.46993	0.8458	0.803286	0.9427	chrUn_JGVv188_14_t01
VIT_00s0188g00190	11.985	12.4165	12.9005	12.7231	0.443713	0.830289	1.3485	1.3987	0.8843	1.2368	0.210159	0.9999	0.643399	0.9117	0.424858	0.7683	chrUn_JGVv188_15_t01
VIT_00s0188g00200	13.3032	13.5453	13.7321	13.8501	0.396406	0.805508	1.1827	1.1383	1.0852	1.2353	0.407926	0.9999	0.600345	0.8968	0.179722	0.5402	chrUn_JGVv188_16_t01
VIT_00s0188g00210	12.1109	12.5745	12.5827	12.8446	0.43135	0.823848	1.3789	1.0057	1.199	1.2059	0.972088	0.9999	0.27053	0.7378	0.255918	0.6352	chrUn_JGVv188_17_t01
VIT_00s0188g00220	6.30881	6.75885	6.91454	7.07153	0.900241	0.976387	1.3661	1.114	1.115	1.242	0.820275	0.9999	0.818801	0.9599	0.648482	0.8834	chrUn_GSVIVT00003378001_t01
VIT_00s0188g00230	9.19553	9.6891	8.92591	10.7152	0.435387	0.826755	1.4079	0.5892	3.4566	2.0366	0.582872	0.9999	0.20131	0.6855	0.460878	0.7926	chrUn_JGVv188_18_t01
VIT_00s0189g00010	9.43601	9.68884	9.59743	9.49944	0.914732	0.980067	1.1915	0.9386	0.9343	0.877	0.839348	0.9999	0.827961	0.9623	0.674684	0.8928	chrUn_JGVv189_1_t01
VIT_00s0189g00020	14.6003	14.6718	14.3449	14.2798	0.181267	0.61548	1.0508	0.7972	0.9559	0.7621	0.149672	0.9999	0.77161	0.9476	0.0856272	0.3813	chrUn_JGVv189_2_t01
VIT_00s0189g00030	12.3857	12.6378	12.8527	12.7217	0.437797	0.828303	1.1909	1.1606	0.9132	1.0599	0.204741	0.9999	0.436915	0.8329	0.617722	0.8691	chrUn_JGVv189_3_t01
VIT_00s0189g00040	8.63869	7.84834	7.28364	8.02394	0.387031	0.798658	0.5782	0.6761	1.6705	1.1294	0.314854	0.9999	0.189437	0.6752	0.753395	0.9258	chrUn_PDVv189_4_t01
VIT_00s0189g00050	13.8808	13.1451	13.1989	13.496	0.366591	0.786878	0.6005	1.038	1.2287	1.2753	0.839267	0.9999	0.26612	0.7358	0.190236	0.5539	chrUn_JGVv189_4_t01
VIT_00s0189g00060	4.50623	3.89312	5.29717	3.80291	0.0542584	0.362788	0.6538	2.6464	0.355	0.9394	0.0422877	0.969	0.0311896	0.3708	0.893727	0.9713	chrUn_GSVIVT00003387001_t01
VIT_00s0189g00080	13.1526	13.6179	13.4668	13.3578	0.264257	0.705688	1.3806	0.9006	0.9272	0.8351	0.343305	0.9999	0.493038	0.8558	0.106206	0.4249	chrUn_JGVv189_6_t01
VIT_00s0189g00090	6.98109	7.5739	7.81576	7.33308	0.756604	0.94279	1.5082	1.1825	0.7156	0.8463	0.709137	0.9999	0.457682	0.8404	0.710332	0.909	chrUn_JGVv189_7_t01
VIT_00s0189g00100	3.99954	5.13932	4.34017	5.70759	0.161871	0.587893	2.2035	0.5747	2.5801	1.4827	0.263197	0.9999	0.0588798	0.464	0.424623	0.7682	chrUn_GSVIVT00003392001_t01
VIT_00s0189g00110	5.49962	4.16717	5.62815	4.73939	0.0375858	0.303278	0.3971	2.753	0.5401	1.4868	0.0114358	0.7753	0.115499	0.5773	0.306899	0.6823	chrUn_JGVv189_8_t01
VIT_00s0192g00020	8.06955	8.54928	8.68312	8.72033	0.899088	0.976153	1.3945	1.0972	1.0261	1.1259	0.732827	0.9999	0.924343	0.9831	0.662771	0.8884	chrUn_JGVv192_1_t01
VIT_00s0192g00030	12.024	12.229	12.1184	11.9456	0.163739	0.590425	1.1527	0.9262	0.8871	0.8216	0.456219	0.9999	0.246344	0.722	0.0604825	0.3192	chrUn_JGVv192_2_t01
VIT_00s0192g00040	4.19449	6.23223	5.34548	4.7426	0.124267	0.531417	4.106	0.5408	0.6584	0.3561	0.222445	0.9999	0.404685	0.8163	0.0434711	0.2693	chrUn_JGVv192_3_t01
VIT_00s0192g00060	3.91968	4.64339	4.57852	5.01141	0.836986	0.961497	1.6514	0.956	1.3499	1.2906	0.934182	0.9999	0.582241	0.8908	0.63986	0.88	chrUn_PDVv192_4_t01
VIT_00s0192g00070	4.39565	5.30543	4.78194	4.79672	0.602924	0.8968	1.8788	0.6957	1.0103	0.7029	0.379104	0.9999	0.980098	0.9953	0.392595	0.7501	chrUn_GSVIVT00003446001_t01
VIT_00s0192g00090	9.17318	9.55823	9.22182	9.9608	0.252923	0.696372	1.3059	0.792	1.669	1.3219	0.44792	0.9999	0.0996244	0.5526	0.364489	0.7282	chrUn_JGVv192_4_t01
VIT_00s0192g00100	7.25347	7.75746	7.73538	7.20247	0.691288	0.924697	1.4181	0.9848	0.6912	0.6807	0.975959	0.9999	0.468226	0.8446	0.450115	0.7854	chrUn_PDVv192_7_t01
VIT_00s0192g00120	7.46201	7.19651	7.26477	7.91249	0.33752	0.76644	0.8319	1.0485	1.5667	1.6426	0.898032	0.9999	0.227822	0.7076	0.183299	0.5443	chrUn_PDVv192_9_t01
VIT_00s0192g00130	8.31643	8.5529	8.81754	8.10933	0.204126	0.645023	1.1781	1.2013	0.6121	0.7353	0.505588	0.9999	0.0792962	0.5078	0.266648	0.6466	chrUn_PDVv192_10_t01
VIT_00s0192g00140	9.76278	8.00433	7.96642	7.59542	0.568073	0.883937	0.2956	0.9741	0.7733	0.7532	0.92885	0.9999	0.384283	0.808	0.338034	0.7083	chrUn_GSVIVT00003450001_t01
VIT_00s0193g00010	4.06875	5.16633	4.38614	4.67673	0.423044	0.819467	2.14	0.5823	1.2231	0.7122	0.196818	0.9999	0.6279	0.9072	0.415293	0.7636	chrUn_GSVIVT00003451001_t01
VIT_00s0193g00020	5.3103	5.44119	4.94307	6.66202	0.0489743	0.344657	1.095	0.708	3.292	2.3308	0.477775	0.9999	0.0174119	0.2969	0.0862336	0.3818	chrUn_JGVv193_1_t01
VIT_00s0193g00030	5.88934	7.37325	7.31716	7.83793	0.684465	0.923235	2.7971	0.9619	1.4347	1.38	0.932018	0.9999	0.429945	0.8299	0.480942	0.8038	chrUn_JGVv193_2_t01
VIT_00s0193g00040	6.48259	4.65911	5.50243	6.57705	0.0205622	0.222856	0.2825	1.7942	2.1062	3.7788	0.2078	0.9999	0.110432	0.5691	0.00568206	0.0798	chrUn_JGVv193_3_t01
VIT_00s0193g00050	8.06596	6.77472	6.85648	6.7441	0.990193	0.997825	0.4086	1.0583	0.9251	0.979	0.921741	0.9999	0.892593	0.9768	0.970652	0.9933	chrUn_GSVIVT00003455001_t01
VIT_00s0193g00080	10.4914	9.02089	9.27811	8.77141	0.688302	0.924063	0.3609	1.1952	0.7038	0.8412	0.661644	0.9999	0.390108	0.8108	0.671202	0.8918	chrUn_JGVv193_6_t01
VIT_00s0193g00090	5.62457	5.53584	5.89415	5.31319	0.64091	0.910406	0.9403	1.2819	0.6685	0.857	0.565223	0.9999	0.352569	0.7917	0.720513	0.913	chrUn_JGVv193_7_t01
VIT_00s0193g00110	11.3616	9.99065	9.709	9.98926	0.507416	0.858796	0.3866	0.8227	1.2144	0.999	0.313712	0.9999	0.316081	0.7684	0.996006	0.9988	chrUn_JGVv193_8_t01
VIT_00s0193g00140	8.35575	10.2262	10.0494	10.1491	0.938642	0.985543	3.6565	0.8846	1.0716	0.9479	0.724158	0.9999	0.842205	0.9654	0.877595	0.9666	chrUn_PDVv193_8_t01
VIT_00s0193g00150	5.53799	5.37257	6.42728	6.09336	0.484333	0.849078	0.8917	2.0773	0.7934	1.6481	0.241278	0.9999	0.708685	0.9293	0.421311	0.7666	chrUn_JGVv193_10_t01
VIT_00s0193g00160	7.66564	6.92782	6.55486	7.14264	0.543852	0.873824	0.5996	0.7722	1.5029	1.1606	0.489568	0.9999	0.278073	0.7429	0.690084	0.9004	chrUn_JGVv193_11_t01
VIT_00s0193g00170	6.85522	6.56115	6.36491	6.56975	0.948157	0.988812	0.8156	0.8728	1.1526	1.006	0.783456	0.9999	0.774223	0.9484	0.990383	0.9972	chrUn_JGVv193_12_t01
VIT_00s0194g00010	10.853	10.5243	10.2112	9.56576	0.0563691	0.370202	0.7963	0.8049	0.6393	0.5146	0.431544	0.9999	0.108852	0.5674	0.0192168	0.1674	chrUn_JGVv194_1_t01
VIT_00s0194g00020	11.9294	11.176	10.8179	10.7793	0.130011	0.539624	0.5932	0.7802	0.9736	0.7596	0.0976334	0.9999	0.856031	0.9681	0.0674433	0.3374	chrUn_JGVv194_2_t01
VIT_00s0194g00030	14.7251	14.7489	14.8545	14.4106	0.054192	0.362608	1.0167	1.0759	0.7351	0.7909	0.572749	0.9999	0.0212076	0.3239	0.0753543	0.3561	chrUn_JGVv194_3_t01
VIT_00s0194g00040	10.8277	11.3472	11.5244	11.7335	0.292615	0.731425	1.4334	1.1307	1.156	1.3071	0.470255	0.9999	0.394619	0.8132	0.119421	0.4509	chrUn_GSVIVT00003470001_t01
VIT_00s0194g00050	5.31756	5.23394	4.28773	4.71941	0.365322	0.786114	0.9437	0.519	1.3488	0.7	0.158716	0.9999	0.51647	0.8678	0.439791	0.7791	chrUn_JGVv194_4_t01
VIT_00s0194g00060	13.5193	14.0463	13.7607	13.7076	0.379774	0.794942	1.4409	0.8204	0.9639	0.7908	0.276011	0.9999	0.838575	0.9644	0.197674	0.5635	chrUn_JGVv194_5_t01
VIT_00s0194g00070	12.0102	11.9579	11.8555	12.2007	0.733541	0.937191	0.9644	0.9314	1.2704	1.1833	0.820519	0.9999	0.445921	0.8372	0.59131	0.8583	chrUn_JGVv194_6_t01
VIT_00s0194g00080	13.3785	12.4413	11.9042	11.025	0.000125663	0.00755482	0.5223	0.6891	0.5437	0.3747	0.0838945	0.9999	0.00588026	0.1933	2.89e-05	0.002	chrUn_JGVv194_7_t01
VIT_00s0194g00090	13.2963	13.2418	13.1715	13.1161	0.70319	0.928914	0.9629	0.9524	0.9623	0.9165	0.640656	0.9999	0.71272	0.9308	0.4051	0.7579	chrUn_JGVv194_8_t01
VIT_00s0194g00100	9.25328	10.4382	10.9629	10.8829	0.218136	0.661795	2.2735	1.4387	0.946	1.361	0.106468	0.9999	0.802674	0.9561	0.169539	0.5272	chrUn_JGVv194_9_t01
VIT_00s0194g00110	11.7156	13.1999	13.327	13.2967	0.740546	0.938786	2.7978	1.0921	0.9792	1.0694	0.460486	0.9999	0.859778	0.969	0.573679	0.8492	chrUn_JGVv194_10_t01
VIT_00s0194g00120	4.19818	4.75448	5.07106	5.2647	0.693275	0.924936	1.4705	1.2454	1.1436	1.4243	0.599986	0.9999	0.748151	0.9409	0.399184	0.754	chrUn_JGVv194_11_t01
VIT_00s0194g00130	12.1276	12.5124	12.599	12.355	0.471422	0.84304	1.3057	1.0619	0.8444	0.8966	0.667131	0.9999	0.228977	0.709	0.435537	0.776	chrUn_JGVv194_12_t01
VIT_00s0194g00140	9.87059	10.2659	9.67134	9.51904	0.116837	0.517888	1.3152	0.6623	0.8998	0.5959	0.116812	0.9999	0.683952	0.9229	0.0506287	0.2925	chrUn_JGVv194_13_t01
VIT_00s0194g00150	9.62594	9.90954	9.66937	8.85167	0.0306363	0.275142	1.2172	0.8466	0.5673	0.4803	0.554869	0.9999	0.048848	0.4324	0.0119822	0.1275	chrUn_JGVv194_14_t01
VIT_00s0194g00160	11.6575	7.42601	6.68199	7.30013	0.406071	0.809739	0.0532	0.5971	1.5349	0.9164	0.21177	0.9999	0.298203	0.7543	0.831246	0.9519	chrUn_JGVv194_15_t01
VIT_00s0194g00180	4.13806	4.70998	3.9818	4.54608	0.494432	0.853146	1.4865	0.6037	1.4786	0.8926	0.260293	0.9999	0.381664	0.8074	0.798624	0.9408	chrUn_JGVv194_17_t01
VIT_00s0194g00190	8.11195	5.11938	4.73039	5.08819	0.736727	0.937938	0.1256	0.7637	1.2815	0.9786	0.483983	0.9999	0.519526	0.8682	0.955129	0.9893	chrUn_JGVv194_18_t01
VIT_00s0194g00200	8.40645	8.0358	8.0662	8.21799	0.946977	0.988635	0.7734	1.0213	1.1109	1.1346	0.959218	0.9999	0.798492	0.9549	0.759325	0.9275	chrUn_JGVv194_19_t01
VIT_00s0194g00210	11.8063	9.46796	8.56958	7.25567	0.000551906	0.0219328	0.1977	0.5365	0.4022	0.2158	0.0949419	0.9999	0.0163729	0.2917	0.00012647	0.0058	chrUn_JGVv194_20_t01
VIT_00s0194g00220	12.0718	8.95532	8.79814	9.02092	0.897319	0.975434	0.1153	0.8968	1.167	1.0465	0.750524	0.9999	0.652427	0.9138	0.894375	0.9713	chrUn_GSVIVT00003487001_t01
VIT_00s0194g00230	13.3853	13.7618	13.9593	13.9244	0.420466	0.817626	1.2982	1.1467	0.9761	1.1193	0.219565	0.9999	0.826952	0.9622	0.310735	0.6854	chrUn_JGVv194_21_t01
VIT_00s0194g00250	9.45129	6.04871	6.4472	5.80893	0.587833	0.890048	0.0946	1.3181	0.6425	0.8469	0.524896	0.9999	0.310225	0.7633	0.701617	0.905	chrUn_JGVv194_23_t01
VIT_00s0194g00260	11.2289	10.8075	10.9878	10.8674	0.9347	0.984609	0.7467	1.1331	0.9199	1.0424	0.719774	0.9999	0.810554	0.9577	0.905097	0.9752	chrUn_JGVv194_24_t01
VIT_00s0194g00270	11.1957	10.7801	10.7538	10.7896	0.979652	0.995576	0.7497	0.982	1.0251	1.0066	0.886443	0.9999	0.845647	0.9665	0.958613	0.9897	chrUn_JGVv194_25_t01
VIT_00s0194g00280	9.80226	10.5704	10.7555	10.8592	0.861462	0.96652	1.703	1.137	1.0745	1.2217	0.730906	0.9999	0.847198	0.9668	0.591954	0.8585	chrUn_JGVv194_26_t01
VIT_00s0194g00290	12.3902	13.6265	14.1664	14.1954	0.0235548	0.240296	2.3559	1.4539	1.0203	1.4834	0.0202736	0.8501	0.897518	0.9779	0.0147613	0.1431	chrUn_JGVv194_27_t01
VIT_00s0194g00300	8.81887	5.27626	5.57908	5.89328	0.319521	0.752859	0.0858	1.2336	1.2433	1.5337	0.456628	0.9999	0.440014	0.8351	0.133093	0.4728	chrUn_JGVv194_28_t01
VIT_00s0194g00310	11.8889	11.5058	11.7336	11.6112	0.633913	0.907812	0.7668	1.171	0.9187	1.0758	0.342837	0.9999	0.608971	0.9007	0.65945	0.8873	chrUn_JGVv194_29_t01
VIT_00s0194g00320	9.93099	7.24033	7.63891	8.34891	0.278969	0.719504	0.1549	1.3182	1.6358	2.1563	0.567938	0.9999	0.310961	0.764	0.116645	0.4467	chrUn_GSVIVT00003497001_t01
VIT_00s0194g00330	13.7914	8.51733	7.85524	7.63853	0.336932	0.766169	0.0258	0.632	0.8605	0.5438	0.286067	0.9999	0.725443	0.934	0.158814	0.514	chrUn_JGVv194_30_t01
VIT_00s0194g00340	8.94657	6.01678	5.55276	6.06327	0.733628	0.937191	0.1312	0.725	1.4245	1.0327	0.519573	0.9999	0.478843	0.8495	0.948442	0.9876	chrUn_JGVv194_31_t01
VIT_00s0194g00350	10.4673	10.1822	10.1662	9.71359	0.43016	0.823219	0.8207	0.989	0.7307	0.7226	0.968734	0.9999	0.270666	0.7378	0.254331	0.6334	chrUn_JGVv194_32_t01
VIT_00s0194g00360	11.1308	11.4492	11.0271	11.8242	0.0982576	0.481718	1.2469	0.7464	1.7375	1.2969	0.248074	0.9999	0.0322807	0.3767	0.303916	0.681	chrUn_JGVv194_33_t01
VIT_00s0194g00380	12.1374	5.32715	4.14147	3.92771	0.141581	0.55698	0.0089	0.4396	0.8623	0.3791	0.118969	0.9999	0.775722	0.9488	0.0671827	0.3368	chrUn_GSVIVT00003504001_t01
VIT_00s0198g00010	10.7308	11.2401	11.4214	11.7376	0.0533128	0.360367	1.4233	1.1339	1.2451	1.4118	0.372182	0.9999	0.123013	0.5903	0.0172787	0.1571	chrUn_GSVIVT00003574001_t01
VIT_00s0198g00020	10.0963	9.78539	10.4077	10.1485	0.0864141	0.45477	0.8061	1.5393	0.8356	1.2862	0.0284535	0.9066	0.350565	0.79	0.193058	0.5576	chrUn_JGVv198_1_t01
VIT_00s0198g00030	9.49351	10.2688	10.5981	10.8153	0.317549	0.751167	1.7115	1.2564	1.1625	1.4606	0.363537	0.9999	0.547751	0.8786	0.134655	0.476	chrUn_JGVv198_2_t01
VIT_00s0198g00040	8.96026	9.19427	9.51274	10.2494	0.00186415	0.0508727	1.1761	1.247	1.6663	2.0778	0.267927	0.9999	0.0127855	0.2669	0.000564342	0.0169	chrUn_JGVv198_3_t01
VIT_00s0198g00050	8.22189	8.9345	8.4248	9.58605	0.579497	0.888102	1.6388	0.7024	2.2365	1.5709	0.647629	0.9999	0.30012	0.7553	0.559341	0.8426	chrUn_PDVv198_3_t01
VIT_00s0198g00060	14.4258	14.2027	13.9715	14.2272	0.224375	0.668735	0.8568	0.8519	1.194	1.0171	0.156709	0.9999	0.118169	0.5816	0.87925	0.9672	chrUn_JGVv198_4_t01
VIT_00s0198g00090	6.71572	6.58758	6.32003	7.19555	0.276183	0.716325	0.915	0.8307	1.8347	1.5241	0.629813	0.9999	0.119352	0.5829	0.276031	0.6562	chrUn_JGVv198_7_t01
VIT_00s0198g00100	11.0463	10.6123	11.0422	11.0241	0.263987	0.705579	0.7402	1.3471	0.9875	1.3303	0.150026	0.9999	0.950992	0.9875	0.167576	0.5247	chrUn_JGVv198_8_t01
VIT_00s0198g00110	9.32209	9.8697	9.32196	10.3031	0.0564549	0.370346	1.4617	0.6841	1.974	1.3504	0.174469	0.9999	0.0173502	0.2969	0.28076	0.6601	chrUn_JGVv198_9_t01
VIT_00s0198g00120	6.3142	7.22558	8.09751	9.25181	0.0054192	0.102469	1.8808	1.8301	2.2258	4.0734	0.148207	0.9999	0.0577591	0.4618	0.00135847	0.0318	chrUn_JGVv198_10_t01
VIT_00s0198g00130	9.86651	10.8252	11.0912	11.2551	0.374994	0.791997	1.9435	1.2025	1.1203	1.3471	0.389869	0.9999	0.595515	0.8954	0.167566	0.5247	chrUn_JGVv198_11_t01
VIT_00s0198g00140	13.1904	13.2539	13.2668	13.3121	0.892389	0.974301	1.045	1.009	1.0319	1.0412	0.920171	0.9999	0.724962	0.934	0.651428	0.8842	chrUn_JGVv198_12_t01
VIT_00s0198g00150	12.054	11.9728	11.896	11.9166	0.851867	0.96452	0.9453	0.9482	1.0144	0.9618	0.586419	0.9999	0.883683	0.9747	0.690429	0.9005	chrUn_JGVv198_13_t01
VIT_00s0198g00160	9.83587	10.6394	11.1974	11.1398	0.259869	0.701817	1.7453	1.4722	0.9609	1.4146	0.13677	0.9999	0.876519	0.9733	0.180979	0.5418	chrUn_JGVv198_14_t01
VIT_00s0198g00170	7.85273	8.7583	8.77895	9.19802	0.250296	0.693551	1.8733	1.0144	1.3371	1.3563	0.944225	0.9999	0.160364	0.6395	0.141188	0.4875	chrUn_JGVv198_15_t01
VIT_00s0198g00180	10.0372	10.1997	10.1724	10.6143	0.0913051	0.46649	1.1193	0.9812	1.3584	1.3329	0.901705	0.9999	0.0509525	0.4384	0.0664006	0.335	chrUn_JGVv198_16_t01
VIT_00s0199g00010	11.004	11.8486	11.3745	11.0108	0.393268	0.802682	1.7958	0.7199	0.7771	0.5595	0.440102	0.9999	0.553064	0.8807	0.175513	0.5344	chrUn_JGVv199_1_t01
VIT_00s0199g00020	10.9473	10.9428	10.9694	10.9033	0.953598	0.990103	0.9969	1.0186	0.9552	0.973	0.902313	0.9999	0.760662	0.9444	0.855593	0.9601	chrUn_JGVv199_2_t01
VIT_00s0199g00030	10.9097	11.1444	11.376	11.4045	0.74647	0.940484	1.1767	1.1741	1.02	1.1976	0.536681	0.9999	0.939093	0.9853	0.487876	0.807	chrUn_JGVv199_3_t01
VIT_00s0199g00040	13.0989	14.7389	14.9691	14.5929	0.269982	0.711857	3.1167	1.173	0.7705	0.9038	0.324286	0.9999	0.110422	0.5691	0.530516	0.8281	chrUn_JGVv199_4_t01
VIT_00s0199g00050	14.0568	15.3768	15.4739	15.2191	0.488917	0.850611	2.4967	1.0696	0.8381	0.8964	0.651379	0.9999	0.238547	0.7176	0.463311	0.7937	chrUn_JGVv199_5_t01
VIT_00s0199g00070	9.67266	8.61403	8.56545	7.83502	0.270881	0.711919	0.4801	0.9669	0.6027	0.5828	0.92766	0.9999	0.176752	0.6606	0.150252	0.5011	chrUn_JGVv199_7_t01
VIT_00s0199g00080	9.69062	8.69332	8.9766	9.24694	0.508784	0.859576	0.5009	1.217	1.2061	1.4678	0.55199	0.9999	0.570222	0.8865	0.24773	0.6251	chrUn_JGVv199_8_t01
VIT_00s0199g00090	8.74752	7.90326	8.7467	8.91467	0.0546063	0.364322	0.557	1.7943	1.1235	2.0159	0.0588051	0.9863	0.701107	0.9279	0.0246624	0.1949	chrUn_JGVv199_9_t01
VIT_00s0199g00100	8.10585	8.20863	8.39978	8.94438	0.341961	0.770083	1.0738	1.1417	1.4586	1.6653	0.712224	0.9999	0.295925	0.7529	0.16004	0.5152	chrUn_JGVv199_10_t01
VIT_00s0199g00110	14.7732	13.8011	13.5069	13.2328	0.00237165	0.0609502	0.5098	0.8156	0.8269	0.6744	0.0601067	0.9867	0.0789296	0.507	0.000546142	0.0165	chrUn_JGVv199_11_t01
VIT_00s0199g00120	9.97283	9.39294	9.47075	8.58481	0.0521881	0.356399	0.669	1.0554	0.5411	0.5711	0.842919	0.9999	0.0281553	0.3597	0.0442888	0.2719	chrUn_JGVv199_12_t01
VIT_00s0199g00130	13.879	14.1395	14.3482	14.4013	0.337146	0.766169	1.1979	1.1557	1.0374	1.199	0.266269	0.9999	0.77617	0.949	0.164955	0.522	chrUn_JGVv199_13_t01
VIT_00s0199g00140	5.45595	6.70741	4.70346	6.21587	0.0150776	0.185278	2.3808	0.2493	2.8529	0.7113	0.00555184	0.6748	0.0330259	0.3807	0.478226	0.8023	chrUn_JGVv199_14_t01
VIT_00s0199g00150	14.6263	13.7872	13.4656	13.2728	0.000652792	0.0248202	0.559	0.8002	0.8748	0.7001	0.0132739	0.7784	0.128768	0.5971	0.000159621	0.0069	chrUn_JGVv199_15_t01
VIT_00s0199g00160	12.8833	11.9992	11.7323	11.573	0.0726822	0.418712	0.5418	0.8311	0.8955	0.7442	0.150731	0.9999	0.38768	0.8096	0.0241627	0.1921	chrUn_JGVv199_16_t01
VIT_00s0199g00170	13.7236	13.9288	14.0806	14.3372	0.0103401	0.149195	1.1529	1.1109	1.1946	1.3272	0.247572	0.9999	0.0538347	0.4481	0.00290463	0.0521	chrUn_JGVv199_17_t01
VIT_00s0199g00190	13.3418	12.7152	12.3941	12.454	0.263182	0.704892	0.6477	0.8004	1.0424	0.8343	0.125936	0.9999	0.77262	0.9478	0.211051	0.5803	chrUn_JGVv199_18_t01
VIT_00s0199g00200	5.38539	6.31984	5.49377	6.97124	0.253094	0.696573	1.9112	0.5641	2.7846	1.5707	0.352707	0.9999	0.100034	0.5531	0.46282	0.7935	chrUn_JGVv199_19_t01
VIT_00s0199g00210	11.4726	6.39684	5.81716	5.32095	0.232783	0.676988	0.0297	0.6691	0.709	0.4744	0.355186	0.9999	0.428072	0.8285	0.0898483	0.3894	chrUn_JGVv199_20_t01
VIT_00s0199g00220	11.4925	10.0442	10.0023	9.22569	0.0491601	0.345445	0.3665	0.9713	0.5837	0.567	0.908486	0.9999	0.0378896	0.3967	0.0290775	0.2143	chrUn_JGVv199_21_t01
VIT_00s0199g00230	5.47352	6.44068	5.17935	6.88449	0.0053972	0.102122	1.955	0.4172	3.2606	1.3602	0.0184503	0.824	0.00187423	0.112	0.393887	0.7508	chrUn_GSVIVT00003612001_t01
VIT_00s0199g00240	11.9354	10.4272	10.2921	9.99511	0.210872	0.653973	0.3515	0.9106	0.814	0.7412	0.585898	0.9999	0.234046	0.7137	0.0861381	0.3817	chrUn_JGVv199_22_t01
VIT_00s0199g00250	8.2397	7.98809	7.50687	7.94045	0.436366	0.827081	0.84	0.7164	1.3506	0.9675	0.244434	0.9999	0.293597	0.7518	0.907559	0.976	chrUn_JGVv199_23_t01
VIT_00s0199g00260	9.07272	9.63657	9.25427	9.08876	0.555604	0.879436	1.4782	0.7672	0.8916	0.6841	0.461702	0.9999	0.749368	0.9412	0.293113	0.6713	chrUn_JGVv199_24_t01
VIT_00s0199g00270	10.099	11.6218	11.5691	11.6606	0.955922	0.990731	2.8735	0.9642	1.0655	1.0273	0.864151	0.9999	0.766117	0.9461	0.899356	0.9734	chrUn_JGVv199_25_t01
VIT_00s0199g00280	5.9267	7.34914	7.11519	6.90816	0.805775	0.954515	2.6804	0.8503	0.8663	0.7366	0.728525	0.9999	0.758703	0.9437	0.513702	0.8202	chrUn_JGVv199_26_t01
VIT_00s0199g00290	7.53282	10.2759	10.5177	10.2749	0.785891	0.950422	6.6948	1.1825	0.8451	0.9993	0.55049	0.9999	0.548945	0.8791	0.998141	0.9995	chrUn_JGVv199_27_t01
VIT_00s0199g00300	13.5143	13.5423	13.2995	13.3818	0.396498	0.805508	1.0196	0.8451	1.0587	0.8947	0.183435	0.9999	0.649039	0.9129	0.376582	0.7386	chrUn_JGVv199_28_t01
VIT_00s0199g00310	15.0629	15.3494	15.4825	15.5573	0.526266	0.868772	1.2197	1.0967	1.0532	1.155	0.47443	0.9999	0.687271	0.9245	0.265962	0.6457	chrUn_JGVv199_29_t01
VIT_00s0201g00010	6.09012	6.75469	6.50673	8.90101	0.124715	0.531417	1.5851	0.8421	5.2571	4.427	0.844919	0.9999	0.0639877	0.4754	0.095571	0.4022	chrUn_JGVv201_1_t01
VIT_00s0201g00020	6.38457	7.61054	6.92541	6.83283	0.369651	0.789168	2.3391	0.622	0.9378	0.5833	0.25609	0.9999	0.87715	0.9733	0.198287	0.564	chrUn_PDVv201_2_t01
VIT_00s0201g00030	5.1334	4.50549	4.36552	5.80975	0.0990252	0.482959	0.6471	0.9075	2.7212	2.4696	0.847053	0.9999	0.0514653	0.4403	0.0774446	0.3605	chrUn_GSVIVT00003637001_t01
VIT_00s0201g00060	10.4953	10.7332	10.6341	10.388	0.205572	0.646481	1.1793	0.9336	0.8432	0.7872	0.61602	0.9999	0.216557	0.7007	0.0855471	0.3811	chrUn_JGVv201_2_t01
VIT_00s0201g00070	10.3533	10.8516	10.8477	11.1683	0.0583674	0.37683	1.4126	0.9973	1.2488	1.2454	0.97928	0.9999	0.0374501	0.3946	0.0397167	0.2561	chrUn_JGVv201_3_t01
VIT_00s0201g00080	6.2782	6.71473	6.81825	7.03413	0.878955	0.971148	1.3534	1.0744	1.1614	1.2478	0.872375	0.9999	0.737739	0.9379	0.620574	0.8707	chrUn_JGVv201_4_t01
VIT_00s0202g00020	13.316	13.4948	13.6074	13.2173	0.166322	0.593738	1.132	1.0811	0.7631	0.825	0.590595	0.9999	0.0669836	0.4823	0.188348	0.5508	chrUn_JGVv202_2_t01
VIT_00s0202g00030	8.19103	7.74343	8.17235	7.56806	0.585737	0.889887	0.7333	1.3462	0.6578	0.8855	0.476637	0.9999	0.317361	0.7691	0.770512	0.9311	chrUn_JGVv202_3_t01
VIT_00s0202g00040	6.96771	7.31983	7.5488	7.71578	0.768804	0.94653	1.2764	1.172	1.1227	1.3158	0.67733	0.9999	0.761441	0.9445	0.472665	0.7994	chrUn_JGVv202_4_t01
VIT_00s0202g00050	4.47052	4.02527	5.09289	4.77462	0.14004	0.554641	0.7345	2.096	0.802	1.681	0.0545567	0.9832	0.55904	0.882	0.172672	0.5313	chrUn_JGVv202_5_t01
VIT_00s0202g00060	5.94706	6.8162	7.34359	8.12366	0.0738443	0.421865	1.8266	1.4413	1.7172	2.4751	0.350899	0.9999	0.170119	0.6535	0.0240129	0.1913	chrUn_JGVv202_6_t01
VIT_00s0202g00080	4.89044	5.66378	7.18457	7.80789	0.00595623	0.10868	1.7092	2.8695	1.5404	4.4202	0.0237917	0.8931	0.342475	0.7844	0.00191264	0.0394	chrUn_JGVv202_7_t01
VIT_00s0203g00010	7.46857	7.77127	7.21285	7.36973	0.601757	0.89676	1.2335	0.679	1.1149	0.7571	0.331087	0.9999	0.783769	0.9516	0.483493	0.805	chrUn_PDVv203_1_t01
VIT_00s0203g00020	6.46189	8.04145	7.80939	9.5044	0.00847204	0.133019	2.9888	0.8514	3.2378	2.7567	0.682298	0.9999	0.00430926	0.1677	0.0127039	0.1312	chrUn_JGVv203_1_t01
VIT_00s0203g00030	4.88257	4.56365	5.00355	5.23528	0.519095	0.865605	0.8017	1.3565	1.1742	1.5929	0.460928	0.9999	0.697062	0.9271	0.262227	0.6421	chrUn_JGVv203_2_t01
VIT_00s0203g00040	14.6944	13.8308	13.7023	13.4715	0.149027	0.568855	0.5496	0.9148	0.8521	0.7795	0.48533	0.9999	0.212881	0.6961	0.0554105	0.3056	chrUn_JGVv203_3_t01
VIT_00s0203g00050	11.1791	7.58722	7.5496	7.75353	0.943429	0.987491	0.0829	0.9743	1.1518	1.1222	0.953071	0.9999	0.749827	0.9412	0.794786	0.939	chrUn_JGVv203_4_t01
VIT_00s0203g00060	9.97702	9.52584	9.5964	9.0375	0.344393	0.772099	0.7314	1.0501	0.6788	0.7128	0.864763	0.9999	0.181694	0.6664	0.242108	0.6194	chrUn_JGVv203_5_t01
VIT_00s0203g00070	6.11733	6.59154	6.18026	4.8029	0.0252911	0.248711	1.3892	0.752	0.3849	0.2894	0.537813	0.9999	0.0433982	0.4142	0.0097771	0.1122	chrUn_JGVv203_6_t01
VIT_00s0203g00080	5.96603	6.16292	5.86246	4.88297	0.243079	0.686556	1.1462	0.812	0.5072	0.4118	0.703092	0.9999	0.217664	0.7019	0.109317	0.431	chrUn_JGVv203_7_t01
VIT_00s0203g00090	5.72195	5.42329	5.60411	6.02575	0.602491	0.89676	0.813	1.1335	1.3394	1.5183	0.768546	0.9999	0.493531	0.8561	0.329245	0.7008	chrUn_JGVv203_8_t01
VIT_00s0203g00100	11.6765	12.1533	12.4987	12.2356	0.145219	0.562328	1.3917	1.2705	0.8333	1.0587	0.0610367	0.9909	0.150203	0.6275	0.6492	0.8835	chrUn_JGVv203_9_t01
VIT_00s0203g00110	8.74717	7.64463	8.47645	8.48908	0.115144	0.51573	0.4657	1.7799	1.0088	1.7956	0.073766	0.9999	0.977934	0.9946	0.0696425	0.3433	chrUn_JGVv203_10_t01
VIT_00s0203g00120	8.97932	8.2315	8.20928	8.10192	0.922827	0.981708	0.5955	0.9847	0.9283	0.9141	0.949015	0.9999	0.757447	0.9432	0.709407	0.9088	chrUn_JGVv203_11_t01
VIT_00s0203g00140	14.3839	14.2373	14.2082	13.6986	0.0884523	0.460134	0.9034	0.98	0.7024	0.6884	0.913752	0.9999	0.0634127	0.4739	0.0502218	0.2909	chrUn_JGVv203_13_t01
VIT_00s0203g00150	14.8571	14.7013	14.6525	14.5691	0.724028	0.935037	0.8977	0.9667	0.9438	0.9124	0.769536	0.9999	0.617592	0.9034	0.429367	0.7721	chrUn_JGVv203_14_t01
VIT_00s0203g00160	12.082	7.39832	6.18261	5.25069	0.0178003	0.205426	0.0389	0.4306	0.5242	0.2257	0.100402	0.9999	0.205033	0.69	0.00487393	0.0728	chrUn_JGVv203_15_t01
VIT_00s0203g00170	5.23053	5.40113	4.45747	4.37039	0.187011	0.622985	1.1255	0.5199	0.9414	0.4895	0.130539	0.9999	0.887595	0.9757	0.0994693	0.411	chrUn_JGVv203_16_t01
VIT_00s0203g00180	12.1493	12.9707	13.3084	13.8481	0.00572496	0.106067	1.767	1.2638	1.4536	1.8371	0.199818	0.9999	0.0434191	0.4142	0.0015204	0.0342	chrUn_JGVv203_17_t01
VIT_00s0203g00190	13.5878	13.6006	13.403	13.5406	0.295773	0.734433	1.0089	0.872	1.1001	0.9593	0.129869	0.9999	0.288188	0.7488	0.641845	0.881	chrUn_JGVv203_18_t01
VIT_00s0203g00200	12.3458	12.8736	12.9056	13.0529	0.636582	0.90861	1.4417	1.0225	1.1075	1.1324	0.8736	0.9999	0.465855	0.8439	0.375307	0.7379	chrUn_JGVv203_19_t01
VIT_00s0203g00210	10.9967	13.098	13.0182	13.3695	0.411604	0.81263	4.2911	0.9462	1.2757	1.2071	0.771901	0.9999	0.205921	0.69	0.326562	0.699	chrUn_JGVv203_20_t01
VIT_00s0203g00220	7.74202	8.16299	8.67514	8.44844	0.496207	0.853827	1.3388	1.4262	0.8546	1.2188	0.240129	0.9999	0.600798	0.8971	0.510359	0.8192	chrUn_GSVIVT00003682001_t01
VIT_00s0204g00010	13.4096	12.8831	12.7222	13.4573	0.00829971	0.131636	0.6942	0.8945	1.6645	1.4889	0.499427	0.9999	0.00325781	0.1478	0.0192052	0.1674	chrUn_JGVv204_1_t01
VIT_00s0204g00020	10.2594	10.2699	10.9209	10.724	0.0908071	0.465552	1.0073	1.5703	0.8724	1.37	0.0334713	0.9444	0.510285	0.8651	0.132872	0.4728	chrUn_JGVv204_2_t01
VIT_00s0204g00040	12.7787	12.2066	12.1879	12.1946	0.997433	0.999473	0.6726	0.9872	1.0046	0.9917	0.943934	0.9999	0.980014	0.9953	0.963886	0.9914	chrUn_JGVv204_4_t01
VIT_00s0204g00070	11.2028	10.8584	10.9474	10.788	0.904486	0.977469	0.7876	1.0636	0.8954	0.9524	0.803802	0.9999	0.656647	0.9151	0.844227	0.9561	chrUn_JGVv204_6_t01
VIT_00s0204g00080	6.45843	6.47953	6.51458	5.15492	0.0810313	0.441584	1.0147	1.0246	0.3897	0.3993	0.958637	0.9999	0.0490856	0.4331	0.0549558	0.3045	chrUn_JGVv204_7_t01
VIT_00s0204g00110	8.05181	7.82028	8.17077	7.96782	0.796034	0.952792	0.8517	1.275	0.8688	1.1077	0.503578	0.9999	0.698041	0.9273	0.777824	0.9337	chrUn_JGVv204_10_t01
VIT_00s0204g00120	6.54229	7.63319	8.08971	7.4192	0.671857	0.919469	2.1301	1.3722	0.6283	0.8621	0.553495	0.9999	0.385245	0.8082	0.780873	0.9348	chrUn_JGVv204_11_t01
VIT_00s0204g00130	7.05318	7.55341	7.33238	8.19623	0.302791	0.740364	1.4144	0.858	1.8199	1.5614	0.701438	0.9999	0.138638	0.6105	0.267816	0.6481	chrUn_JGVv204_12_t01
VIT_00s0204g00160	6.66908	6.69107	6.07567	6.95546	0.493972	0.853065	1.0154	0.6527	1.8401	1.2011	0.418844	0.9999	0.249606	0.7243	0.727555	0.9154	chrUn_JGVv204_15_t01
VIT_00s0204g00170	14.3589	14.237	14.1552	14.2322	0.807275	0.954739	0.919	0.9449	1.0548	0.9967	0.561871	0.9999	0.58503	0.8915	0.97272	0.9936	chrUn_JGVv204_16_t01
VIT_00s0204g00180	6.27688	6.66856	6.20288	7.17195	0.533635	0.870402	1.3119	0.7241	1.9576	1.4175	0.590343	0.9999	0.265208	0.7352	0.560731	0.8437	chrUn_JGVv204_17_t01
VIT_00s0204g00220	12.1625	12.007	11.8864	11.6721	0.0872254	0.456505	0.8978	0.9198	0.8619	0.7928	0.423752	0.9999	0.158425	0.6367	0.0300253	0.2182	chrUn_JGVv204_20_t01
VIT_00s0204g00230	9.75384	10.2134	10.4162	10.2262	0.810948	0.955383	1.3752	1.1509	0.8766	1.0089	0.565312	0.9999	0.589954	0.8943	0.971076	0.9933	chrUn_JGVv204_21_t01
VIT_00s0207g00010	10.1493	8.83085	7.81527	7.49027	0.0365204	0.299478	0.401	0.4946	0.7983	0.3949	0.0587189	0.9863	0.53781	0.8757	0.013912	0.138	chrUn_JGVv207_1_t01
VIT_00s0207g00020	9.63847	10.7761	11.0658	11.3286	0.0815748	0.442915	2.2003	1.2223	1.1998	1.4665	0.23366	0.9999	0.27925	0.7436	0.0260468	0.2006	chrUn_JGVv207_2_t01
VIT_00s0207g00040	9.45774	7.48892	8.00582	6.98255	0.0563974	0.370228	0.2555	1.4309	0.492	0.704	0.217211	0.9999	0.0170962	0.2957	0.226564	0.6005	chrUn_JGVv207_3_t01
VIT_00s0207g00050	11.0213	11.8248	12.1354	12.6142	0.00146913	0.0434652	1.7453	1.2402	1.3936	1.7284	0.135302	0.9999	0.0235685	0.3373	0.000358673	0.0124	chrUn_JGVv207_4_t01
VIT_00s0207g00060	9.8942	10.6515	11.1916	11.6861	1.41e-05	0.00153302	1.6904	1.454	1.4088	2.0484	0.0072753	0.7004	0.0133874	0.2701	2.6e-06	0.0003	chrUn_JGVv207_5_t01
VIT_00s0207g00070	13.6484	11.9138	11.8164	11.7904	0.741248	0.938941	0.3005	0.9348	0.9821	0.918	0.564265	0.9999	0.876922	0.9733	0.46522	0.7947	chrUn_JGVv207_6_t01
VIT_00s0207g00080	10.8864	10.5	10.6555	10.3932	0.671572	0.919469	0.765	1.1138	0.8337	0.9286	0.599909	0.9999	0.377611	0.8053	0.718384	0.9125	chrUn_JGVv207_7_t01
VIT_00s0207g00090	13.8875	14.3845	14.6402	14.496	0.368256	0.788287	1.4113	1.1939	0.9048	1.0803	0.160979	0.9999	0.425497	0.828	0.53756	0.8315	chrUn_JGVv207_8_t01
VIT_00s0207g00100	10.0268	10.3785	10.5484	10.9219	0.0710766	0.414297	1.276	1.125	1.2955	1.4574	0.472703	0.9999	0.11846	0.5818	0.0252275	0.1975	chrUn_JGVv207_9_t01
VIT_00s0207g00110	10.4431	9.54581	8.88045	8.85057	0.112291	0.510719	0.5369	0.6305	0.9795	0.6176	0.0763575	0.9999	0.935405	0.9845	0.0644788	0.3308	chrUn_JGVv207_10_t01
VIT_00s0207g00120	7.67285	4.49153	4.60981	5.17528	0.381716	0.796132	0.1102	1.0854	1.4799	1.6063	0.8214	0.9999	0.283555	0.7465	0.196073	0.5618	chrUn_JGVv207_11_t01
VIT_00s0207g00130	12.5129	6.73535	5.17146	6.50275	0.0515258	0.354284	0.0182	0.3382	2.5163	0.8511	0.0241631	0.8985	0.0530866	0.4459	0.730049	0.9163	chrUn_JGVv207_12_t01
VIT_00s0207g00140	9.94868	5.07911	5.8426	5.97932	0.45212	0.833582	0.0342	1.6976	1.0994	1.8663	0.322516	0.9999	0.858623	0.9687	0.244444	0.6221	chrUn_JGVv207_13_t01
VIT_00s0207g00150	9.98021	6.85193	6.77165	6.35641	0.523573	0.867524	0.1144	0.9459	0.7499	0.7093	0.863485	0.9999	0.375838	0.8045	0.291516	0.6699	chrUn_JGVv207_14_t01
VIT_00s0207g00160	5.33365	6.59545	5.34057	4.413	0.0171158	0.200737	2.3979	0.419	0.5257	0.2203	0.0938921	0.9999	0.212313	0.6954	0.00470193	0.0712	chrUn_JGVv207_15_t01
VIT_00s0207g00170	10.0689	6.23009	6.03003	6.4845	0.737008	0.937961	0.0699	0.8705	1.3703	1.1928	0.732277	0.9999	0.438345	0.8338	0.663664	0.8885	chrUn_JGVv207_16_t01
VIT_00s0207g00180	9.85599	5.26504	5.25497	7.00009	0.0307822	0.275736	0.0415	0.993	3.3522	3.3289	0.989077	0.9999	0.0214398	0.325	0.0221588	0.1822	chrUn_JGVv207_17_t01
VIT_00s0207g00190	6.0459	6.84844	7.45455	7.60898	0.263758	0.705443	1.7442	1.5222	1.113	1.6941	0.218037	0.9999	0.751697	0.9417	0.124029	0.4582	chrUn_JGVv207_18_t01
VIT_00s0207g00200	11.2974	12.1218	11.8338	11.759	0.321765	0.753803	1.7708	0.819	0.9494	0.7776	0.257705	0.9999	0.767082	0.9466	0.155609	0.5101	chrUn_JGVv207_19_t01
VIT_00s0207g00210	15.4548	14.138	13.773	12.8321	1.29e-05	0.00143151	0.4014	0.7764	0.5209	0.4045	0.149215	0.9999	0.000461704	0.049	4.14e-06	0.0005	chrUn_JGVv207_20_t01
VIT_00s0207g00220	14.2751	13.4763	13.3827	13.8416	0.281617	0.721868	0.5748	0.9372	1.3746	1.2882	0.756731	0.9999	0.133575	0.6041	0.230231	0.6049	chrUn_JGVv207_21_t01
VIT_00s0207g00230	12.5344	12.2319	12.5057	12.323	0.591809	0.892722	0.8108	1.209	0.8811	1.0652	0.317171	0.9999	0.503276	0.8609	0.737808	0.9191	chrUn_JGVv207_22_t01
VIT_00s0207g00240	13.5359	13.2771	13.3504	13.016	0.0698975	0.410431	0.8358	1.0521	0.7931	0.8345	0.622419	0.9999	0.0286586	0.3624	0.0842655	0.3783	chrUn_JGVv207_23_t01
VIT_00s0207g00250	11.1673	10.2568	10.0957	9.99831	0.7676	0.94625	0.532	0.8944	0.9347	0.836	0.654873	0.9999	0.78676	0.9523	0.473964	0.7998	chrUn_JGVv207_24_t01
VIT_00s0207g00260	14.0128	13.0637	12.8517	12.7356	0.11776	0.519897	0.518	0.8633	0.9227	0.7965	0.183759	0.9999	0.463507	0.8435	0.0424126	0.266	chrUn_JGVv207_25_t01
VIT_00s0207g00270	12.202	11.4193	10.9315	11.0007	0.180597	0.614796	0.5813	0.7131	1.0491	0.7481	0.088226	0.9999	0.805794	0.957	0.141756	0.4882	chrUn_JGVv207_26_t01
VIT_00s0207g00280	10.7817	12.8361	13.0797	12.9079	0.277932	0.717956	4.1538	1.1839	0.8877	1.051	0.121262	0.9999	0.271149	0.7379	0.643828	0.8815	chrUn_JGVv207_27_t01
VIT_00s0207g00300	11.334	11.8642	11.9348	12.091	0.557666	0.879967	1.4441	1.0501	1.1144	1.1703	0.742413	0.9999	0.467908	0.8445	0.293586	0.6716	chrUn_JGVv207_28_t01
VIT_00s0208g00020	13.1571	13.4612	13.3215	13.1189	0.316159	0.750249	1.2347	0.9077	0.869	0.7888	0.535882	0.9999	0.370352	0.8019	0.1334	0.4734	chrUn_JGVv208_2_t01
VIT_00s0208g00030	8.93985	10.0253	10.1408	9.31569	0.193666	0.632337	2.122	1.0834	0.5644	0.6115	0.812419	0.9999	0.0952617	0.543	0.14972	0.5005	chrUn_JGVv208_3_t01
VIT_00s0208g00040	8.29854	9.04332	8.51169	9.69324	0.357124	0.781645	1.6757	0.6918	2.2682	1.5691	0.517653	0.9999	0.154257	0.6312	0.429535	0.7723	chrUn_PDVv208_5_t01
VIT_00s0208g00050	8.3892	9.27029	9.54563	9.35828	0.906891	0.977984	1.8418	1.2103	0.8782	1.0629	0.666906	0.9999	0.7695	0.9474	0.890504	0.9703	chrUn_JGVv208_4_t01
VIT_00s0208g00070	7.50676	8.43788	7.34189	8.33853	0.205575	0.646481	1.9068	0.4678	1.9954	0.9335	0.108659	0.9999	0.14361	0.6184	0.882679	0.9679	chrUn_GSVIVT00003784001_t01
VIT_00s0208g00090	8.15596	7.4148	6.52396	6.01913	0.0801257	0.439201	0.5983	0.5393	0.7047	0.3801	0.152016	0.9999	0.413226	0.8205	0.0272548	0.2069	chrUn_JGVv208_6_t01
VIT_00s0208g00100	7.19338	9.83245	10.3966	10.8925	0.285479	0.725097	6.2293	1.4785	1.4102	2.085	0.3976	0.9999	0.456739	0.8403	0.115613	0.4449	chrUn_JGVv208_7_t01
VIT_00s0208g00110	5.61662	5.08383	5.24783	4.65639	0.695212	0.925698	0.6912	1.1204	0.6637	0.7436	0.819196	0.9999	0.411432	0.8202	0.552043	0.8387	chrUn_GSVIVT00003791001_t01
VIT_00s0208g00120	5.67629	5.78455	5.77247	6.5391	0.630127	0.906239	1.0779	0.9917	1.7013	1.6871	0.989461	0.9999	0.403632	0.8159	0.411021	0.761	chrUn_GSVIVT00003792001_t01
VIT_00s0208g00130	10.8516	10.5292	10.6914	10.9049	0.50304	0.856951	0.7997	1.119	1.1595	1.2975	0.613593	0.9999	0.506837	0.8631	0.245191	0.623	chrUn_JGVv208_8_t01
VIT_00s0211g00010	12.2737	11.3137	10.9311	10.6156	7.11e-05	0.00514273	0.514	0.7671	0.8036	0.6164	0.0104313	0.7564	0.0326498	0.3789	1.42e-05	0.0012	chrUn_JGVv211_1_t01
VIT_00s0211g00020	4.52813	4.67902	5.02221	4.39914	0.570788	0.884509	1.1103	1.2686	0.6493	0.8237	0.560854	0.9999	0.293144	0.7512	0.635064	0.8775	chrUn_JGVv211_2_t01
VIT_00s0211g00030	9.72425	10.6796	10.8871	10.5102	0.694647	0.925348	1.9391	1.1547	0.7701	0.8892	0.639878	0.9999	0.396772	0.8138	0.702377	0.9054	chrUn_JGVv211_3_t01
VIT_00s0211g00040	11.1838	11.9559	11.9104	11.8404	0.883595	0.972346	1.7078	0.9689	0.9526	0.923	0.846441	0.9999	0.765806	0.946	0.623396	0.872	chrUn_JGVv211_4_t01
VIT_00s0211g00050	11.6149	11.4921	11.5142	11.3176	0.779177	0.948891	0.9184	1.0154	0.8726	0.8861	0.942384	0.9999	0.521224	0.8691	0.568925	0.8471	chrUn_JGVv211_5_t01
VIT_00s0211g00060	13.751	13.414	13.3776	13.2813	0.761335	0.943985	0.7917	0.9751	0.9354	0.9121	0.845099	0.9999	0.605469	0.8988	0.477268	0.8017	chrUn_JGVv211_6_t01
VIT_00s0211g00070	10.302	6.03327	5.67167	6.77051	0.155052	0.577743	0.0519	0.7783	2.1418	1.667	0.527586	0.9999	0.0594171	0.4654	0.200956	0.5671	chrUn_JGVv211_7_t01
VIT_00s0211g00090	12.5046	8.91124	8.99224	7.4253	0.000601343	0.0234341	0.0829	1.0578	0.3375	0.357	0.848041	0.9999	0.000545469	0.0533	0.00096844	0.0252	chrUn_JGVv211_9_t01
VIT_00s0211g00100	13.2236	9.64759	9.34644	8.02135	0.00516517	0.0991319	0.0839	0.8116	0.3991	0.3239	0.551447	0.9999	0.011388	0.255	0.0022667	0.0443	chrUn_JGVv211_10_t01
VIT_00s0211g00110	10.2481	10.6347	10.7958	11.0196	0.799207	0.953137	1.3073	1.1181	1.1678	1.3057	0.781055	0.9999	0.699415	0.9277	0.507434	0.8176	chrUn_GSVIVT00003858001_t01
VIT_00s0211g00120	13.4788	9.8951	9.75113	8.70454	0.00334096	0.0757464	0.0834	0.905	0.4841	0.4381	0.691404	0.9999	0.00572254	0.1905	0.0018946	0.0391	chrUn_JGVv211_11_t01
VIT_00s0211g00130	12.8931	5.92782	4.97317	5.34947	0.323305	0.755099	0.008	0.516	1.298	0.6697	0.137923	0.9999	0.554497	0.8813	0.364969	0.7288	chrUn_JGVv211_12_t01
VIT_00s0211g00140	5.12714	6.4522	5.08956	5.93315	0.119973	0.524238	2.5054	0.3889	1.7945	0.6978	0.0423951	0.969	0.202404	0.6865	0.430197	0.7726	chrUn_JGVv211_13_t01
VIT_00s0211g00150	4.97999	5.01476	5.66099	4.79786	0.473117	0.843468	1.0244	1.5651	0.5498	0.8604	0.379389	0.9999	0.241981	0.72	0.767082	0.9295	chrUn_JGVv211_14_t01
VIT_00s0211g00160	13.4449	9.58796	9.266	8.43971	0.0521608	0.356299	0.069	0.8	0.564	0.4512	0.498014	0.9999	0.0864418	0.5255	0.0189136	0.1659	chrUn_JGVv211_15_t01
VIT_00s0211g00170	13.7867	7.64248	6.79461	7.47918	0.405388	0.809308	0.0141	0.5556	1.6072	0.893	0.207418	0.9999	0.307215	0.76	0.806495	0.944	chrUn_JGVv211_16_t01
VIT_00s0211g00180	5.60271	5.77709	6.18687	5.94825	0.784395	0.950122	1.1285	1.3285	0.8476	1.126	0.490263	0.9999	0.687351	0.9245	0.772729	0.9319	chrUn_JGVv211_17_t01
VIT_00s0213g00010	9.45561	9.81251	9.97322	9.79687	0.780104	0.94916	1.2807	1.1178	0.8849	0.9892	0.563673	0.9999	0.526527	0.871	0.955125	0.9893	chrUn_JGVv213_1_t01
VIT_00s0213g00020	10.2047	10.7184	11.0857	11.2902	0.00556305	0.104399	1.4277	1.2899	1.1523	1.4864	0.0355493	0.9563	0.233674	0.7137	0.00154238	0.0345	chrUn_JGVv213_2_t01
VIT_00s0213g00040	4.60952	5.14904	4.31735	4.95194	0.468721	0.842184	1.4535	0.5619	1.5525	0.8723	0.241141	0.9999	0.369567	0.8014	0.779595	0.9343	chrUn_JGVv213_4_t01
VIT_00s0213g00050	9.36676	10.3241	10.9917	10.6991	0.186733	0.622575	1.9417	1.5885	0.8164	1.2969	0.0691753	0.9999	0.418678	0.8242	0.301135	0.6786	chrUn_JGVv213_5_t01
VIT_00s0213g00070	7.22224	7.84853	6.90677	8.67143	0.0818074	0.443217	1.5436	0.5206	3.398	1.769	0.225999	0.9999	0.0261829	0.3547	0.289145	0.668	chrUn_PDVv213_6_t01
VIT_00s0213g00080	6.10525	6.62274	6.43916	7.42665	0.222312	0.666343	1.4315	0.8805	1.9827	1.7458	0.759294	0.9999	0.104321	0.5601	0.183863	0.5453	chrUn_PDVv213_7_t01
VIT_00s0213g00090	10.4102	10.6929	10.5588	10.8446	0.636594	0.90861	1.2165	0.9112	1.2191	1.1108	0.6562	0.9999	0.344935	0.7854	0.615039	0.8683	chrUn_JGVv213_6_t01
VIT_00s0213g00100	9.052	10.2922	10.3786	10.4688	0.850381	0.963655	2.3623	1.0617	1.0645	1.1302	0.781442	0.9999	0.77226	0.9476	0.571338	0.848	chrUn_JGVv213_7_t01
VIT_00s0214g00010	13.5573	13.3686	13.4707	13.4658	0.76264	0.944674	0.8774	1.0733	0.9966	1.0697	0.516058	0.9999	0.974961	0.9941	0.536402	0.8313	chrUn_JGVv214_1_t01
VIT_00s0214g00020	12.0333	10.7168	10.3313	9.45103	0.0536569	0.360922	0.4015	0.7656	0.5433	0.4159	0.461469	0.9999	0.0967763	0.5471	0.0187825	0.1651	chrUn_JGVv214_2_t01
VIT_00s0214g00040	7.7234	8.28559	8.16285	8.3542	0.945056	0.987965	1.4765	0.9184	1.1418	1.0487	0.832337	0.9999	0.741455	0.9385	0.90578	0.9755	chrUn_JGVv214_4_t01
VIT_00s0214g00050	5.89824	5.88539	5.0986	5.37276	0.54937	0.876848	0.9911	0.5796	1.2093	0.7009	0.283594	0.9999	0.707056	0.9291	0.483134	0.8047	chrUn_JGVv214_5_t01
VIT_00s0214g00060	12.662	12.5971	12.425	12.6809	0.451136	0.833201	0.956	0.8876	1.1941	1.0598	0.405629	0.9999	0.21836	0.7022	0.684491	0.8975	chrUn_JGVv214_6_t01
VIT_00s0214g00070	6.85116	6.03417	6.29995	6.49224	0.796609	0.952815	0.5676	1.2023	1.1426	1.3737	0.697949	0.9999	0.778801	0.9496	0.504306	0.8156	chrUn_PDVv214_7_t01
VIT_00s0214g00080	6.16461	7.37535	7.7985	7.30684	0.833168	0.960657	2.3146	1.3409	0.7112	0.9536	0.632872	0.9999	0.579048	0.889	0.938276	0.9845	chrUn_PDVv214_8_t01
VIT_00s0214g00090	8.05127	10.6037	10.8707	10.8974	0.509982	0.859933	5.8662	1.2033	1.0187	1.2258	0.34168	0.9999	0.923807	0.983	0.29608	0.6737	chrUn_JGVv214_7_t01
VIT_00s0214g00110	5.25696	5.81657	5.90448	5.54726	0.899794	0.976317	1.4739	1.0628	0.7807	0.8297	0.913972	0.9999	0.660999	0.9161	0.740816	0.9199	chrUn_JGVv214_8_t01
VIT_00s0214g00120	4.89563	5.72328	6.45322	5.44148	0.396497	0.805508	1.7748	1.6586	0.4959	0.8226	0.341885	0.9999	0.189782	0.6753	0.712464	0.91	chrUn_JGVv214_9_t01
VIT_00s0214g00130	9.62838	9.22891	9.16978	8.60879	0.240665	0.684873	0.7581	0.9598	0.6778	0.6506	0.882852	0.9999	0.166746	0.6485	0.127292	0.4627	chrUn_JGVv214_10_t01
VIT_00s0214g00150	9.33746	9.07717	9.14979	9.04398	0.945286	0.987995	0.8349	1.0516	0.9293	0.9773	0.822838	0.9999	0.744336	0.9399	0.918481	0.9799	chrUn_JGVv214_11_t01
VIT_00s0214g00160	6.52941	6.96889	7.38805	7.3958	0.667065	0.918138	1.3561	1.3371	1.0054	1.3444	0.442113	0.9999	0.988617	0.9971	0.433773	0.7752	chrUn_JGVv214_12_t01
VIT_00s0214g00170	10.8414	11.2763	11.3975	11.6431	0.2161	0.660165	1.3518	1.0877	1.1856	1.2895	0.566377	0.9999	0.248143	0.7228	0.0874	0.3834	chrUn_JGVv214_13_t01
VIT_00s0215g00010	6.33944	6.2245	7.25713	5.46441	0.0625982	0.389315	0.9234	2.0458	0.2886	0.5905	0.170194	0.9999	0.0196701	0.3138	0.310328	0.6853	chrUn_PDVv215_1_t01
VIT_00s0215g00020	9.54001	9.68969	9.79673	9.51262	0.591909	0.892722	1.1093	1.077	0.8212	0.8845	0.702622	0.9999	0.313308	0.7648	0.528269	0.8273	chrUn_JGVv215_1_t01
VIT_00s0215g00030	13.15	13.3386	13.2519	13.3808	0.771604	0.947682	1.1397	0.9417	1.0934	1.0297	0.636237	0.9999	0.482453	0.851	0.817543	0.948	chrUn_JGVv215_2_t01
VIT_00s0215g00040	10.6311	10.7423	11.5158	10.4891	0.202408	0.642824	1.0802	1.7094	0.4908	0.839	0.194908	0.9999	0.0875847	0.5281	0.668675	0.8909	chrUn_JGVv215_3_t01
VIT_00s0215g00050	13.4382	13.3097	13.4032	13.4049	0.774024	0.948457	0.9148	1.0669	1.0012	1.0682	0.541094	0.9999	0.991042	0.9976	0.533735	0.8296	chrUn_JGVv215_4_t01
VIT_00s0215g00070	11.8189	11.7817	11.6338	11.6384	0.761059	0.943953	0.9745	0.9026	1.0032	0.9055	0.517857	0.9999	0.983874	0.9962	0.530935	0.8282	chrUn_JGVv215_6_t01
VIT_00s0215g00080	3.76715	4.5826	4.16909	4.19391	0.604687	0.896869	1.7598	0.7508	1.0174	0.7638	0.37333	0.9999	0.957183	0.9884	0.402455	0.7563	chrUn_PDVv215_8_t01
VIT_00s0215g00090	11.0377	10.9877	11.2768	11.0996	0.580439	0.888347	0.966	1.2218	0.8844	1.0806	0.303697	0.9999	0.526724	0.871	0.689192	0.8998	chrUn_JGVv215_7_t01
VIT_00s0215g00100	7.07742	7.13494	7.12088	6.76878	0.794157	0.952245	1.0407	0.9903	0.7834	0.7758	0.981699	0.9999	0.566443	0.8853	0.551106	0.8382	chrUn_GSVIVT00003919001_t01
VIT_00s0215g00110	12.1594	12.362	12.8379	12.2719	0.233316	0.677458	1.1508	1.3907	0.6755	0.9394	0.181667	0.9999	0.113614	0.5741	0.798272	0.9407	chrUn_JGVv215_8_t01
VIT_00s0216g00010	12.1498	10.7275	10.8898	11.1137	0.424028	0.82005	0.3731	1.1191	1.1679	1.3069	0.582625	0.9999	0.449189	0.8374	0.194567	0.5599	chrUn_PDVv216_1_t01
VIT_00s0216g00020	14.3973	14.0533	13.9681	13.9633	0.837559	0.961497	0.7878	0.9427	0.9967	0.9395	0.618202	0.9999	0.977529	0.9946	0.598582	0.861	chrUn_JGVv216_1_t01
VIT_00s0216g00030	13.9797	13.8002	13.7447	13.7879	0.971958	0.994126	0.883	0.9622	1.0304	0.9915	0.821336	0.9999	0.860536	0.9691	0.959987	0.99	chrUn_JGVv216_2_t01
VIT_00s0216g00040	12.8505	13.7463	13.8999	13.9642	0.370255	0.789537	1.8607	1.1124	1.0456	1.163	0.333341	0.9999	0.684386	0.9231	0.17231	0.5308	chrUn_JGVv216_3_t01
VIT_00s0216g00050	5.87959	7.01628	6.18801	7.43069	0.175642	0.607047	2.1987	0.5632	2.3664	1.3328	0.219626	0.9999	0.0683738	0.4855	0.536477	0.8313	chrUn_JGVv216_4_t01
VIT_00s0216g00060	8.52452	11.6411	12.1609	13.0029	0.0303226	0.274151	8.6733	1.4337	1.7925	2.57	0.303583	0.9999	0.098827	0.5503	0.00913222	0.1084	chrUn_JGVv216_5_t01
VIT_00s0216g00070	10.9575	11.7593	11.793	11.9986	0.65082	0.914032	1.7433	1.0236	1.1532	1.1804	0.904206	0.9999	0.463678	0.8435	0.394284	0.751	chrUn_JGVv216_6_t01
VIT_00s0218g00010	11.3913	11.8368	11.8425	11.3219	0.0444061	0.326899	1.3618	1.0039	0.6971	0.6998	0.98061	0.9999	0.0293446	0.365	0.0310527	0.222	chrUn_JGVv218_1_t01
VIT_00s0218g00030	9.16419	9.93915	10.1528	10.131	0.739383	0.938569	1.7111	1.1596	0.985	1.1422	0.482331	0.9999	0.942673	0.9861	0.527915	0.8271	chrUn_JGVv218_3_t01
VIT_00s0218g00040	4.40478	6.28695	5.95388	6.2168	0.856983	0.965981	3.6863	0.7938	1.1999	0.9525	0.600234	0.9999	0.678923	0.921	0.91198	0.9782	chrUn_JGVv218_4_t01
VIT_00s0218g00050	10.333	10.3566	10.5696	10.3584	0.4631	0.839278	1.0165	1.159	0.8638	1.0012	0.282346	0.9999	0.286169	0.7473	0.993082	0.9979	chrUn_JGVv218_5_t01
VIT_00s0218g00060	10.0169	10.1107	10.4277	10.3191	0.800394	0.953192	1.0671	1.2458	0.9275	1.1554	0.513815	0.9999	0.822614	0.9607	0.667342	0.8899	chrUn_JGVv218_6_t01
VIT_00s0218g00070	11.6057	11.1572	11.1465	11.2107	0.922091	0.981708	0.7328	0.9926	1.0455	1.0377	0.950027	0.9999	0.708458	0.9292	0.755512	0.9263	chrUn_JGVv218_7_t01
VIT_00s0218g00080	14.2324	13.7634	13.8135	13.6728	0.777025	0.948891	0.7225	1.0353	0.9071	0.9392	0.80346	0.9999	0.485899	0.8531	0.653212	0.8848	chrUn_JGVv218_8_t01
VIT_00s0218g00090	12.7353	12.1037	12.3623	12.4883	0.392578	0.802381	0.6455	1.1963	1.0913	1.3055	0.36704	0.9999	0.659119	0.9158	0.182145	0.543	chrUn_JGVv218_9_t01
VIT_00s0218g00100	9.72886	5.57454	5.32506	5.41346	0.92985	0.982915	0.0562	0.8412	1.0632	0.8944	0.708404	0.9999	0.8945	0.9773	0.809095	0.9447	chrUn_JGVv218_10_t01
VIT_00s0218g00110	10.4661	8.23469	8.23202	9.03774	0.0952799	0.475487	0.213	0.9981	1.748	1.7448	0.994914	0.9999	0.059768	0.4655	0.0605866	0.3194	chrUn_JGVv218_11_t01
VIT_00s0218g00120	7.12604	7.11506	7.902	7.74839	0.2418	0.685954	0.9924	1.7254	0.899	1.5511	0.113359	0.9999	0.754011	0.942	0.200336	0.5667	chrUn_JGVv218_12_t01
VIT_00s0218g00130	7.46079	7.16568	6.46038	6.80473	0.555725	0.879507	0.815	0.6133	1.2696	0.7787	0.281142	0.9999	0.596906	0.8956	0.579392	0.8522	chrUn_JGVv218_13_t01
VIT_00s0218g00140	8.438	6.62231	6.45708	6.8874	0.803411	0.953925	0.2841	0.8918	1.3475	1.2017	0.801883	0.9999	0.514324	0.8673	0.687439	0.8988	chrUn_JGVv218_14_t01
VIT_00s0218g00150	13.2852	12.7996	12.7363	11.9036	0.000253641	0.0125863	0.7142	0.9571	0.5614	0.5373	0.777994	0.9999	0.000539614	0.0531	0.000226652	0.0089	chrUn_JGVv218_15_t01
VIT_00s0218g00160	4.30587	5.88113	5.24104	5.46186	0.771037	0.947401	2.9799	0.6417	1.1654	0.7478	0.48024	0.9999	0.807124	0.9572	0.643263	0.8813	chrUn_JGVv218_16_t01
VIT_00s0218g00170	13.5862	12.7394	12.642	11.6385	8.76e-05	0.00591199	0.556	0.9348	0.4988	0.4662	0.701953	0.9999	0.000260527	0.0364	7.77e-05	0.0041	chrUn_JGVv218_17_t01
VIT_00s0218g00180	8.56524	9.51365	9.03683	9.46729	0.268256	0.709965	1.9297	0.7186	1.3477	0.9684	0.142516	0.9999	0.184551	0.6704	0.885231	0.969	chrUn_JGVv218_18_t01
VIT_00s0218g00190	14.4496	12.5606	12.4746	11.4884	0.000297448	0.013995	0.27	0.9421	0.5048	0.4756	0.750606	0.9999	0.000656251	0.0599	0.000247967	0.0095	chrUn_JGVv218_19_t01
VIT_00s0218g00200	11.8857	13.2138	13.1525	12.2957	0.000143395	0.00831504	2.5107	0.9584	0.5522	0.5292	0.781733	0.9999	0.000329661	0.0418	0.000138713	0.0062	chrUn_JGVv218_20_t01
VIT_00s0218g00210	5.8189	8.16287	8.88455	9.40226	0.0427815	0.32195	5.077	1.6491	1.4317	2.361	0.138461	0.9999	0.284946	0.747	0.0129114	0.1325	chrUn_JGVv218_21_t01
VIT_00s0218g00220	9.55429	6.5578	7.34338	6.24368	0.211529	0.654812	0.1253	1.7238	0.4666	0.8043	0.220037	0.9999	0.0885563	0.5305	0.62135	0.871	chrUn_PDVv218_20_t01
VIT_00s0220g00010	11.544	11.8338	11.8503	11.591	0.469699	0.84247	1.2224	1.0115	0.8355	0.8451	0.944146	0.9999	0.274147	0.7407	0.305442	0.6814	chrUn_JGVv220_1_t01
VIT_00s0220g00020	10.7002	10.4933	10.8762	10.7592	0.290049	0.72871	0.8664	1.304	0.9221	1.2024	0.126621	0.9999	0.636455	0.9097	0.285569	0.6641	chrUn_PDVv220_2_t01
VIT_00s0220g00030	12.9996	12.9628	12.504	12.3617	0.00574801	0.106378	0.9748	0.7276	0.9061	0.6593	0.0166277	0.8076	0.44408	0.8364	0.00213783	0.0424	chrUn_JGVv220_2_t01
VIT_00s0220g00040	8.24747	9.22512	9.8524	10.1902	0.00878651	0.135834	1.9693	1.5447	1.2639	1.9522	0.0432479	0.9728	0.268397	0.737	0.00253056	0.0477	chrUn_GSVIVT00003995001_t01
VIT_00s0220g00050	9.73593	10.4796	10.7178	10.7807	0.421025	0.818014	1.6744	1.1795	1.0446	1.2321	0.324655	0.9999	0.793716	0.9537	0.214601	0.585	chrUn_JGVv220_3_t01
VIT_00s0220g00060	8.30926	8.87304	9.09401	9.32735	0.496739	0.853827	1.4781	1.1655	1.1756	1.3701	0.564944	0.9999	0.543439	0.8773	0.239533	0.616	chrUn_JGVv220_4_t01
VIT_00s0220g00070	12.7294	13.8493	14.0618	14.1238	0.313743	0.749043	2.1733	1.1587	1.0439	1.2096	0.261001	0.9999	0.741243	0.9385	0.148405	0.4983	chrUn_JGVv220_5_t01
VIT_00s0220g00080	11.6395	11.8209	12.0097	12.2301	0.0339067	0.289091	1.134	1.1398	1.165	1.3279	0.219081	0.9999	0.152706	0.6294	0.00974561	0.1121	chrUn_JGVv220_6_t01
VIT_00s0220g00090	9.70799	10.0473	10.4233	9.85783	0.433158	0.825266	1.2652	1.2977	0.6758	0.8769	0.398313	0.9999	0.206225	0.69	0.669306	0.8909	chrUn_JGVv220_7_t01
VIT_00s0220g00100	8.95986	8.9256	9.81794	9.09791	0.208791	0.651281	0.9765	1.8562	0.6071	1.1269	0.096477	0.9999	0.177488	0.662	0.744501	0.9214	chrUn_JGVv220_8_t01
VIT_00s0220g00110	9.83883	8.58923	8.43651	7.61243	0.0385746	0.305742	0.4206	0.8996	0.5648	0.5081	0.702164	0.9999	0.0436617	0.4147	0.0177989	0.1601	chrUn_JGVv220_9_t01
VIT_00s0220g00120	13.5803	13.7233	13.7069	13.5005	0.440772	0.82875	1.1042	0.9887	0.8667	0.8569	0.932345	0.9999	0.288763	0.7492	0.252629	0.6315	chrUn_JGVv220_10_t01
VIT_00s0220g00130	11.4483	11.6014	11.608	11.4912	0.84992	0.963655	1.1119	1.0046	0.9222	0.9265	0.977081	0.9999	0.613559	0.9023	0.633798	0.8771	chrUn_JGVv220_11_t01
VIT_00s0220g00140	3.78643	4.41271	5.28541	5.67678	0.108505	0.501544	1.5436	1.8311	1.3116	2.4017	0.152025	0.9999	0.516708	0.8678	0.0404415	0.2588	chrUn_JGVv220_12_t01
VIT_00s0220g00150	5.51484	6.33321	6.12549	6.73525	0.626691	0.905024	1.7634	0.8659	1.526	1.3214	0.746261	0.9999	0.344356	0.7854	0.531789	0.8285	chrUn_JGVv220_13_t01
VIT_00s0220g00160	11.4719	11.6956	11.7448	11.6945	0.940507	0.986443	1.1678	1.0347	0.9657	0.9992	0.765631	0.9999	0.760284	0.9443	0.994396	0.9983	chrUn_JGVv220_14_t01
VIT_00s0220g00170	8.75574	10.1116	10.5832	10.3122	0.501811	0.856423	2.5595	1.3866	0.8288	1.1492	0.244632	0.9999	0.501595	0.8603	0.618403	0.8693	chrUn_JGVv220_15_t01
VIT_00s0220g00180	12.04	11.719	11.7422	11.1444	0.0868374	0.456087	0.8005	1.0162	0.6607	0.6715	0.938227	0.9999	0.0509395	0.4384	0.060217	0.3185	chrUn_JGVv220_16_t01
VIT_00s0222g00010	9.76848	10.1251	10.2521	10.0439	0.87858	0.971115	1.2804	1.092	0.8656	0.9453	0.759285	0.9999	0.615714	0.9029	0.844587	0.9561	chrUn_GSVIVT00004030001_t01
VIT_00s0222g00020	9.72198	9.9099	10.3919	9.59475	0.262394	0.704384	1.1391	1.3967	0.5755	0.8038	0.324177	0.9999	0.106267	0.5627	0.517881	0.8212	chrUn_GSVIVT00004031001_t01
VIT_00s0222g00030	10.9972	10.7627	10.9357	10.8647	0.805335	0.95422	0.85	1.1274	0.952	1.0733	0.515144	0.9999	0.789016	0.9527	0.700678	0.9047	chrUn_JGVv222_1_t01
VIT_00s0222g00040	7.70903	6.88373	7.37061	8.10893	0.160306	0.585122	0.5644	1.4014	1.6682	2.3379	0.444791	0.9999	0.248594	0.7233	0.0587507	0.3143	chrUn_JGVv222_2_t01
VIT_00s0222g00080	6.60865	6.41632	6.11676	5.76877	0.723912	0.935037	0.8752	0.8125	0.7857	0.6384	0.71102	0.9999	0.667003	0.9179	0.424534	0.7681	chrUn_JGVv222_5_t01
VIT_00s0222g00090	9.69815	9.72265	10.1803	9.59991	0.554636	0.879118	1.0171	1.3733	0.6688	0.9184	0.417905	0.9999	0.305375	0.7585	0.827437	0.9511	chrUn_GSVIVT00004036001_t01
VIT_00s0222g00100	8.18099	7.35082	7.23563	7.32492	0.986577	0.996979	0.5625	0.9233	1.0639	0.9822	0.876192	0.9999	0.903862	0.9791	0.97206	0.9935	chrUn_JGVv222_6_t01
VIT_00s0222g00120	5.55441	5.66061	5.92432	6.00317	0.857125	0.965981	1.0764	1.2006	1.0562	1.268	0.684634	0.9999	0.903264	0.9789	0.598026	0.8607	chrUn_JGVv222_8_t01
VIT_00s0222g00130	10.0094	10.1307	10.5561	10.2767	0.342806	0.770716	1.0877	1.343	0.8239	1.1065	0.15205	0.9999	0.343658	0.7851	0.61937	0.8699	chrUn_JGVv222_9_t01
VIT_00s0225g00010	13.3453	14.4973	14.5536	14.7016	0.622788	0.90377	2.2222	1.0398	1.108	1.1521	0.795153	0.9999	0.496301	0.8575	0.348693	0.717	chrUn_JGVv225_1_t01
VIT_00s0225g00020	15.6264	15.6294	15.5544	15.6025	0.798278	0.953002	1.0021	0.9493	1.034	0.9816	0.510071	0.9999	0.671911	0.9192	0.813179	0.9459	chrUn_JGVv225_2_t01
VIT_00s0225g00030	6.2408	5.84897	5.50426	4.89486	0.397914	0.806317	0.7622	0.7875	0.6555	0.5162	0.626975	0.9999	0.391605	0.8118	0.182431	0.5434	chrUn_JGVv225_3_t01
VIT_00s0225g00040	11.1076	10.9558	10.6755	10.8143	0.744594	0.939922	0.9002	0.8234	1.101	0.9066	0.445067	0.9999	0.704672	0.9286	0.699086	0.904	chrUn_JGVv225_4_t01
VIT_00s0225g00050	6.61776	8.44101	7.41515	7.83775	0.360117	0.783745	3.5388	0.4911	1.3403	0.6583	0.157345	0.9999	0.556481	0.8813	0.40217	0.756	chrUn_JGVv225_5_t01
VIT_00s0225g00060	5.90526	10.0511	10.5703	9.99115	0.60169	0.89676	17.7025	1.4332	0.6693	0.9593	0.413053	0.9999	0.36163	0.7977	0.924365	0.9813	chrUn_JGVv225_6_t01
VIT_00s0225g00070	9.74595	6.23082	5.75688	7.27405	0.0344865	0.290578	0.0875	0.72	2.8623	2.0608	0.414677	0.9999	0.01153	0.2556	0.0766963	0.3595	chrUn_JGVv225_7_t01
VIT_00s0225g00080	8.45951	5.93605	5.7025	6.23209	0.663297	0.917077	0.1739	0.8505	1.4435	1.2278	0.690696	0.9999	0.368676	0.8009	0.614178	0.8682	chrUn_JGVv225_8_t01
VIT_00s0225g00090	12.1355	13.0585	13.0712	12.9545	0.848406	0.963596	1.896	1.0088	0.9223	0.9304	0.954889	0.9999	0.603238	0.898	0.643067	0.8811	chrUn_JGVv225_9_t01
VIT_00s0225g00100	8.25336	8.83663	9.01313	10.1427	0.0272557	0.258378	1.4982	1.1301	2.1879	2.4727	0.729213	0.9999	0.0309029	0.3693	0.0133478	0.1347	chrUn_JGVv225_10_t01
VIT_00s0225g00110	12.3419	12.654	12.7405	12.796	0.690778	0.924405	1.2415	1.0618	1.0392	1.1034	0.604185	0.9999	0.739328	0.9382	0.396082	0.752	chrUn_JGVv225_11_t01
VIT_00s0225g00120	11.9094	10.2195	9.69737	9.40203	0.165665	0.59276	0.31	0.6963	0.8149	0.5674	0.228697	0.9999	0.49353	0.8561	0.0624956	0.3244	chrUn_JGVv225_12_t01
VIT_00s0225g00130	14.9415	14.3716	14.3507	13.7706	0.000699135	0.0259853	0.6736	0.9856	0.6689	0.6593	0.899671	0.9999	0.000992874	0.0772	0.000681845	0.0195	chrUn_JGVv225_13_t01
VIT_00s0225g00140	8.32743	9.34703	9.53604	8.73308	0.256815	0.69927	2.0274	1.14	0.5732	0.6534	0.708007	0.9999	0.116397	0.5778	0.227246	0.6013	chrUn_JGVv225_14_t01
VIT_00s0225g00150	11.8225	11.797	11.7093	11.6332	0.61143	0.899548	0.9825	0.941	0.9486	0.8927	0.596341	0.9999	0.645558	0.912	0.324366	0.6974	chrUn_JGVv225_15_t01
VIT_00s0225g00160	5.26636	4.83098	5.04417	4.47497	0.670067	0.919312	0.7395	1.1593	0.674	0.7813	0.740555	0.9999	0.378481	0.8061	0.580726	0.8529	chrUn_JGVv225_16_t01
VIT_00s0225g00170	8.49914	7.35711	7.36838	8.14242	0.300718	0.739019	0.4531	1.0078	1.7101	1.7235	0.984391	0.9999	0.18356	0.6693	0.177386	0.5372	chrUn_JGVv225_17_t01
VIT_00s0225g00180	9.34688	9.71879	9.8539	9.77261	0.920468	0.981448	1.2941	1.0982	0.9452	1.038	0.687635	0.9999	0.808741	0.9576	0.872659	0.9656	chrUn_JGVv225_18_t01
VIT_00s0225g00200	8.26843	8.48511	8.82618	8.96895	0.379097	0.794217	1.1621	1.2667	1.104	1.3985	0.33929	0.9999	0.687887	0.9245	0.177485	0.5373	chrUn_JGVv225_20_t01
VIT_00s0225g00210	7.46325	6.9742	6.92208	7.25649	0.842183	0.96268	0.7125	0.9645	1.2609	1.2161	0.932605	0.9999	0.587996	0.8929	0.647288	0.8828	chrUn_JGVv225_21_t01
VIT_00s0225g00220	14.056	14.3226	14.4005	14.1603	0.330218	0.760499	1.203	1.0555	0.8466	0.8936	0.634031	0.9999	0.14665	0.6225	0.323684	0.6971	chrUn_JGVv225_22_t01
VIT_00s0225g00230	6.83105	9.8624	11.4726	14.3819	3.05e-12	7.16e-09	8.1757	3.053	7.5123	22.9349	0.000903706	0.3206	7.72e-08	0.0001	6.59e-13	0	chrUn_JGVv225_23_t01
VIT_00s0226g00020	12.0995	12.1608	12.1982	12.3182	0.607205	0.89823	1.0434	1.0262	1.0867	1.1152	0.820616	0.9999	0.467315	0.8445	0.341635	0.7102	chrUn_JGVv226_2_t01
VIT_00s0226g00030	6.0446	7.52268	7.5004	7.33944	0.934685	0.984609	2.7858	0.9847	0.8944	0.8807	0.967494	0.9999	0.768561	0.9471	0.73767	0.9191	chrUn_JGVv226_3_t01
VIT_00s0226g00040	11.673	12.2901	12.4342	12.6086	0.096798	0.478396	1.5338	1.105	1.1285	1.247	0.321513	0.9999	0.231378	0.7116	0.0318793	0.2256	chrUn_JGVv226_4_t01
VIT_00s0226g00050	6.81582	6.38623	5.63713	6.31734	0.508459	0.859498	0.7425	0.595	1.6024	0.9534	0.294795	0.9999	0.340919	0.7841	0.922764	0.9805	chrUn_JGVv226_5_t01
VIT_00s0226g00060	9.19944	8.99417	8.97956	8.42743	0.123289	0.530185	0.8674	0.9899	0.682	0.6751	0.962416	0.9999	0.0802083	0.5091	0.0727911	0.3499	chrUn_JGVv226_6_t01
VIT_00s0226g00070	9.96246	8.11386	8.13288	7.67129	0.477839	0.846608	0.2777	1.0133	0.7262	0.7358	0.964609	0.9999	0.284706	0.7468	0.304768	0.681	chrUn_JGVv226_7_t01
VIT_00s0226g00090	12.9236	13.4431	13.4391	13.6708	0.259858	0.701817	1.4334	0.9972	1.1742	1.171	0.980077	0.9999	0.152428	0.6293	0.159463	0.5148	chrUn_JGVv226_9_t01
VIT_00s0226g00100	5.83177	8.52443	8.87057	7.66447	0.0137905	0.175649	6.465	1.2712	0.4334	0.551	0.396112	0.9999	0.00459817	0.173	0.0388712	0.2535	chrUn_JGVv226_10_t01
VIT_00s0226g00110	7.59043	8.3992	7.6169	8.94498	0.0133985	0.17261	1.7517	0.5814	2.5107	1.4598	0.0773573	0.9999	0.00365321	0.1539	0.213694	0.5836	chrUn_JGVv226_11_t01
VIT_00s0226g00140	7.43686	7.98113	7.4856	7.08571	0.163202	0.589459	1.4583	0.7093	0.7579	0.5376	0.288791	0.9999	0.390927	0.8111	0.0587623	0.3143	chrUn_JGVv226_13_t01
VIT_00s0226g00150	8.5366	9.06142	8.85404	8.85706	0.799961	0.953192	1.4388	0.8661	1.0021	0.8679	0.562008	0.9999	0.99326	0.9984	0.567686	0.8469	chrUn_JGVv226_14_t01
VIT_00s0226g00160	10.5624	10.4557	10.4693	10.3794	0.928597	0.982774	0.9287	1.0095	0.9396	0.9485	0.957059	0.9999	0.722501	0.9336	0.763131	0.9283	chrUn_JGVv226_15_t01
VIT_00s0226g00170	14.013	10.046	9.7296	8.92408	0.065377	0.397977	0.0639	0.803	0.5722	0.4595	0.513268	0.9999	0.100472	0.5539	0.0240494	0.1915	chrUn_JGVv226_16_t01
VIT_00s0227g00010	10.1422	10.5909	10.8782	10.6786	0.521851	0.866474	1.3648	1.2204	0.8708	1.0627	0.268354	0.9999	0.440302	0.8352	0.733773	0.9179	chrUn_GSVIVT00004113001_t01
VIT_00s0227g00020	10.8224	10.9709	11.3056	10.7208	0.339123	0.768038	1.1084	1.2611	0.6667	0.8409	0.400335	0.9999	0.145001	0.6203	0.529075	0.8274	chrUn_JGVv227_1_t01
VIT_00s0227g00030	10.3336	10.7788	10.8172	11.1728	0.478186	0.846648	1.3614	1.027	1.2795	1.3141	0.91419	0.9999	0.321579	0.7716	0.272647	0.6534	chrUn_PDVv227_1_t01
VIT_00s0227g00060	13.1027	13.3113	13.458	12.9062	0.118711	0.521648	1.1555	1.1071	0.6821	0.7552	0.589748	0.9999	0.047143	0.4285	0.141013	0.487	chrUn_JGVv227_3_t01
VIT_00s0227g00070	12.258	12.0146	12.0848	11.9337	0.68145	0.922591	0.8447	1.0499	0.9005	0.9454	0.685011	0.9999	0.384209	0.808	0.640254	0.8803	chrUn_JGVv227_4_t01
VIT_00s0227g00080	11.4452	10.4288	10.9269	10.4344	0.390238	0.800648	0.4944	1.4123	0.7108	1.0038	0.233677	0.9999	0.238819	0.718	0.989377	0.9969	chrUn_GSVIVT00004118001_t01
VIT_00s0227g00090	12.3135	11.1352	11.4999	11.2799	0.534377	0.870402	0.4419	1.2876	0.8586	1.1055	0.268953	0.9999	0.502893	0.8608	0.659154	0.8872	chrUn_JGVv227_5_t01
VIT_00s0227g00100	11.5825	11.2793	11.4579	11.6169	0.679657	0.922119	0.8105	1.1318	1.1165	1.2637	0.643053	0.9999	0.67975	0.9212	0.38245	0.7433	chrUn_JGVv227_6_t01
VIT_00s0227g00110	14.1077	14.0832	14.0317	13.8445	0.297129	0.73527	0.9832	0.9649	0.8783	0.8475	0.74779	0.9999	0.245432	0.7211	0.140537	0.4862	chrUn_JGVv227_7_t01
VIT_00s0227g00130	7.58677	9.01453	9.26168	9.38669	0.616028	0.900863	2.6903	1.1869	1.0905	1.2943	0.521738	0.9999	0.745483	0.9402	0.336118	0.7072	chrUn_JGVv227_9_t01
VIT_00s0227g00140	14.5664	14.4762	14.424	14.2622	0.24576	0.688674	0.9394	0.9645	0.8939	0.8621	0.69268	0.9999	0.223536	0.7046	0.109717	0.4317	chrUn_JGVv227_10_t01
VIT_00s0227g00150	11.0171	10.1931	10.308	10.9607	0.0863531	0.454763	0.5648	1.0829	1.5722	1.7025	0.753628	0.9999	0.0796323	0.5081	0.0405583	0.2591	chrUn_JGVv227_11_t01
VIT_00s0227g00160	13.3972	13.6284	13.7346	13.8339	0.431535	0.823945	1.1738	1.0764	1.0713	1.1531	0.502428	0.9999	0.530365	0.8726	0.197421	0.563	chrUn_JGVv227_12_t01
VIT_00s0227g00170	14.3113	14.6685	14.6637	14.7086	0.955191	0.990683	1.2809	0.9967	1.0316	1.0282	0.976814	0.9999	0.784018	0.9516	0.806412	0.944	chrUn_JGVv227_13_t01
VIT_00s0227g00180	12.436	12.2443	12.3188	12.0214	0.17078	0.60056	0.8756	1.053	0.8137	0.8569	0.646184	0.9999	0.0719712	0.4937	0.174145	0.5326	chrUn_JGVv227_14_t01
VIT_00s0227g00190	12.0533	12.2385	12.2065	11.8853	0.115795	0.516529	1.1369	0.9781	0.8004	0.7828	0.862683	0.9999	0.0870726	0.5269	0.0608234	0.3202	chrUn_JGVv227_15_t01
VIT_00s0227g00200	12.38	10.434	10.2824	10.2726	0.751012	0.942001	0.2595	0.9002	0.9933	0.8942	0.52801	0.9999	0.967539	0.9917	0.501935	0.8145	chrUn_JGVv227_16_t01
VIT_00s0228g00010	5.47836	6.00038	5.95936	7.02912	0.485743	0.849869	1.436	0.972	2.0991	2.0402	0.967481	0.9999	0.290791	0.7499	0.309457	0.6847	chrUn_JGVv228_1_t01
VIT_00s0228g00060	6.11826	6.78946	6.06287	5.96311	0.408073	0.81061	1.5924	0.6043	0.9332	0.564	0.281882	0.9999	0.881789	0.9746	0.221899	0.5947	chrUn_JGVv228_4_t01
VIT_00s0228g00070	10.2737	9.96032	9.96289	10.1772	0.794091	0.952245	0.8048	1.0018	1.1602	1.1622	0.994416	0.9999	0.560814	0.8832	0.556136	0.8407	chrUn_JGVv228_5_t01
VIT_00s0229g00010	8.26942	8.66535	8.78004	8.44971	0.791712	0.951792	1.3158	1.0827	0.7954	0.8612	0.815828	0.9999	0.503291	0.8609	0.661696	0.888	chrUn_GSVIVT00004704001_t01
VIT_00s0229g00020	13.2059	12.9038	12.8648	12.7106	0.384048	0.79738	0.811	0.9734	0.8986	0.8747	0.79089	0.9999	0.296894	0.7538	0.192855	0.5574	chrUn_JGVv229_1_t01
VIT_00s0229g00030	12.2549	12.2726	12.4141	12.6046	0.266355	0.707818	1.0123	1.1031	1.1411	1.2588	0.4867	0.9999	0.350368	0.79	0.107	0.4269	chrUn_JGVv229_2_t01
VIT_00s0229g00050	9.86282	10.016	10.0327	10.6958	0.00644649	0.113574	1.112	1.0117	1.5834	1.6019	0.942398	0.9999	0.00613729	0.1978	0.00505136	0.0741	chrUn_PDVv229_3_t01
VIT_00s0229g00060	15.1145	15.4908	15.4175	15.4904	0.833079	0.960657	1.298	0.9505	1.0518	0.9997	0.60147	0.9999	0.603678	0.8983	0.99746	0.9993	chrUn_JGVv229_3_t01
VIT_00s0229g00070	6.95606	6.74212	7.47508	7.27652	0.403012	0.808758	0.8622	1.662	0.8714	1.4483	0.194676	0.9999	0.722994	0.9336	0.342214	0.7107	chrUn_JGVv229_4_t01
VIT_00s0229g00080	10.8673	10.9471	10.7255	10.3677	0.0531985	0.360152	1.0568	0.8576	0.7804	0.6692	0.347509	0.9999	0.13248	0.603	0.0169274	0.1552	chrUn_JGVv229_5_t01
VIT_00s0229g00090	6.1754	5.03802	6.3032	6.77857	0.0244869	0.244921	0.4546	2.4036	1.3903	3.3416	0.051831	0.9832	0.456686	0.8402	0.0086153	0.1048	chrUn_PDVv229_6_t01
VIT_00s0229g00100	14.2479	12.1678	12.2035	12.0507	0.744276	0.939815	0.2365	1.0251	0.8995	0.922	0.863972	0.9999	0.46496	0.8436	0.575083	0.85	chrUn_JGVv229_6_t01
VIT_00s0229g00110	13.7436	13.8055	14.0082	13.8907	0.598029	0.895819	1.0438	1.1508	0.9218	1.0608	0.31532	0.9999	0.559056	0.882	0.671486	0.892	chrUn_JGVv229_7_t01
VIT_00s0229g00120	5.46799	6.21551	6.49625	5.99731	0.782562	0.95	1.6789	1.2148	0.7076	0.8596	0.695416	0.9999	0.487364	0.8536	0.760819	0.9277	chrUn_JGVv229_8_t01
VIT_00s0229g00130	4.10853	3.98236	3.76222	4.74955	0.0487965	0.343918	0.9163	0.8585	1.9825	1.7019	0.59171	0.9999	0.0195503	0.3136	0.0663123	0.3348	chrUn_JGVv229_9_t01
VIT_00s0229g00140	9.54282	9.83251	9.69364	9.66938	0.905873	0.977806	1.2224	0.9082	0.9833	0.8931	0.727141	0.9999	0.951359	0.9876	0.681966	0.8965	chrUn_JGVv229_10_t01
VIT_00s0229g00150	5.68448	6.49859	6.40018	7.25997	0.316813	0.750519	1.7582	0.9341	1.8148	1.6951	0.873109	0.9999	0.167496	0.6499	0.220523	0.5927	chrUn_JGVv229_11_t01
VIT_00s0229g00160	10.9964	11.6668	11.5585	11.2377	0.171822	0.603064	1.5915	0.9277	0.8006	0.7427	0.644699	0.9999	0.175542	0.6596	0.0723398	0.3491	chrUn_JGVv229_12_t01
VIT_00s0229g00170	14.9235	14.9313	14.9298	14.8954	0.966832	0.992151	1.0054	0.9989	0.9765	0.9754	0.992247	0.9999	0.826904	0.9622	0.819349	0.9488	chrUn_JGVv229_13_t01
VIT_00s0229g00180	10.5291	9.92926	9.7752	9.52802	0.360254	0.783783	0.6598	0.8987	0.8425	0.7572	0.585006	0.9999	0.382182	0.8076	0.15895	0.5142	chrUn_JGVv229_14_t01
VIT_00s0229g00190	12.1666	12.2021	11.8941	11.3186	0.0243354	0.244449	1.0249	0.8078	0.6711	0.5421	0.333992	0.9999	0.0746821	0.4987	0.00750475	0.0953	chrUn_JGVv229_15_t01
VIT_00s0229g00200	5.84549	5.55035	6.40967	5.84989	0.49517	0.853316	0.815	1.8142	0.6784	1.2307	0.245395	0.9999	0.447221	0.8374	0.683524	0.897	chrUn_JGVv229_16_t01
VIT_00s0230g00010	8.4479	9.27218	8.65182	9.80178	0.0684986	0.405402	1.7707	0.6505	2.2191	1.4435	0.204903	0.9999	0.0214258	0.325	0.277949	0.6573	chrUn_PDVv230_1_t01
VIT_00s0230g00020	10.4127	9.87396	9.94957	10.4434	0.290967	0.729943	0.6884	1.0538	1.4081	1.4839	0.846437	0.9999	0.209923	0.6931	0.149431	0.4999	chrUn_GSVIVT00004729001_t01
VIT_00s0230g00030	14.2152	13.7664	14.0441	14.3199	0.0589985	0.379149	0.7327	1.2122	1.2107	1.4676	0.224202	0.9999	0.227164	0.7076	0.0179866	0.1612	chrUn_GSVIVT00004730001_t01
VIT_00s0230g00050	11.2354	11.7521	12.3475	12.1825	0.23163	0.675632	1.4306	1.5109	0.8919	1.3477	0.0992112	0.9999	0.643087	0.9117	0.229864	0.6045	chrUn_JGVv230_2_t01
VIT_00s0230g00060	11.8753	12.5241	13.1975	12.8956	0.441706	0.829299	1.5679	1.5949	0.8112	1.2937	0.204455	0.9999	0.566572	0.8854	0.481099	0.8038	chrUn_JGVv230_3_t01
VIT_00s0230g00070	6.87875	7.56794	7.69521	7.06549	0.670277	0.919312	1.6124	1.0922	0.6463	0.7059	0.864429	0.9999	0.400072	0.8146	0.501329	0.8143	chrUn_GSVIVT00004733001_t01
VIT_00s0230g00080	10.0153	15.2372	15.3202	15.3021	0.967614	0.992376	37.32	1.0593	0.9875	1.046	0.808296	0.9999	0.957799	0.9887	0.849504	0.9577	chrUn_JGVv230_4_t01
VIT_00s0230g00090	10.7877	15.2278	15.2093	15.2278	0.99799	0.999473	21.7086	0.9872	1.0129	1	0.956363	0.9999	0.956507	0.9884	0.999856	0.9999	chrUn_JGVv230_5_t01
VIT_00s0230g00100	4.84498	5.94251	6.01007	6.40279	0.767545	0.946223	2.1399	1.0479	1.3129	1.3758	0.921468	0.9999	0.567267	0.8856	0.502844	0.8152	chrUn_JGVv230_6_t01
VIT_00s0230g00110	5.6971	6.25995	6.6901	6.65489	0.748506	0.941459	1.4772	1.3474	0.9759	1.3149	0.495243	0.9999	0.955367	0.9884	0.531031	0.8282	chrUn_JGVv230_7_t01
VIT_00s0230g00130	9.02269	8.34506	8.04411	8.3241	0.820861	0.957904	0.6252	0.8117	1.2142	0.9856	0.575637	0.9999	0.60244	0.8977	0.968835	0.9927	chrUn_PDVv230_10_t01
VIT_00s0230g00140	6.59833	5.77419	6.1069	7.33623	0.047782	0.340011	0.5648	1.2594	2.3446	2.9527	0.608224	0.9999	0.0629503	0.4723	0.0195137	0.1689	chrUn_JGVv230_9_t01
VIT_00s0230g00150	4.93282	5.80661	4.9408	6.30937	0.145028	0.561944	1.8325	0.5487	2.5822	1.4169	0.215638	0.9999	0.0532954	0.4463	0.469565	0.7974	chrUn_PDVv230_12_t01
VIT_00s0230g00160	6.55722	7.75829	8.23035	8.08345	0.761825	0.944097	2.2991	1.3871	0.9032	1.2528	0.473544	0.9999	0.823044	0.9607	0.620991	0.8709	chrUn_GSVIVT00004740001_t01
VIT_00s0231g00020	12.4267	12.4932	12.4592	12.4855	0.98195	0.996061	1.0472	0.9767	1.0184	0.9946	0.856322	0.9999	0.888791	0.9761	0.967104	0.9923	chrUn_JGVv231_2_t01
VIT_00s0231g00030	5.36502	6.00859	5.27408	4.87213	0.241828	0.685954	1.5622	0.601	0.7568	0.4549	0.28107	0.9999	0.553431	0.8807	0.0983708	0.4087	chrUn_JGVv231_3_t01
VIT_00s0231g00040	12.9603	12.6059	12.3793	12.0539	0.0428836	0.32195	0.7822	0.8547	0.7981	0.6821	0.293881	0.9999	0.134195	0.6052	0.0130151	0.133	chrUn_JGVv231_4_t01
VIT_00s0231g00050	10.3748	10.6538	10.607	10.5787	0.956432	0.990752	1.2134	0.9681	0.9806	0.9493	0.854724	0.9999	0.911722	0.9803	0.768866	0.9303	chrUn_JGVv231_5_t01
VIT_00s0231g00070	11.9427	14.255	14.3534	14.5283	0.415379	0.814607	4.9668	1.0706	1.1289	1.2086	0.636439	0.9999	0.402248	0.8151	0.193063	0.5576	chrUn_JGVv231_7_t01
VIT_00s0231g00080	8.82139	11.8717	12.0452	12.6083	0.13643	0.549435	8.284	1.1278	1.4774	1.6663	0.64776	0.9999	0.142598	0.6168	0.0571946	0.3105	chrUn_JGVv231_8_t01
VIT_00s0231g00090	9.71459	11.1528	11.1905	11.4815	0.561549	0.881598	2.7098	1.0265	1.2235	1.2558	0.910368	0.9999	0.386458	0.8088	0.328562	0.7005	chrUn_GSVIVT00004751001_t01
VIT_00s0233g00010	15.5464	14.8492	15.1316	14.4526	0.0334827	0.287392	0.6168	1.2162	0.6246	0.7597	0.268052	0.9999	0.00986154	0.2413	0.122273	0.4553	chrUn_JGVv233_1_t01
VIT_00s0233g00020	14.3583	14.4162	14.3041	14.141	0.258052	0.700421	1.041	0.9252	0.8931	0.8263	0.501868	0.9999	0.330019	0.7756	0.103584	0.4198	chrUn_JGVv233_2_t01
VIT_00s0233g00030	7.85717	6.50424	8.46763	10.3762	3.71e-11	5.49e-08	0.3915	3.8998	3.7544	14.6412	2.35e-05	0.0442	3.62e-05	0.0098	5.39e-12	0	chrUn_JGVv233_3_t01
VIT_00s0233g00040	5.50854	5.7876	5.91025	4.57426	0.248858	0.692405	1.2134	1.0887	0.3961	0.4313	0.888738	0.9999	0.132473	0.603	0.170885	0.5289	chrUn_GSVIVT00004776001_t01
VIT_00s0233g00050	12.8599	12.031	12.0647	12.0026	0.944157	0.987583	0.563	1.0236	0.9579	0.9805	0.854941	0.9999	0.736354	0.9376	0.877587	0.9666	chrUn_JGVv233_4_t01
VIT_00s0233g00060	13.4951	13.624	13.587	13.5042	0.676332	0.921171	1.0935	0.9747	0.9442	0.9203	0.790108	0.9999	0.551821	0.8805	0.390404	0.7492	chrUn_JGVv233_5_t01
VIT_00s0233g00070	7.87346	8.30563	8.71148	8.22431	0.664805	0.917859	1.3493	1.3249	0.7134	0.9452	0.483975	0.9999	0.401394	0.8149	0.888172	0.9695	chrUn_GSVIVT00004780001_t01
VIT_00s0233g00080	10.3903	10.3107	10.2741	10.2927	0.99244	0.998282	0.9463	0.975	1.013	0.9877	0.902509	0.9999	0.950185	0.9871	0.952135	0.9882	chrUn_JGVv233_6_t01
VIT_00s0233g00090	11.498	11.7037	11.8981	11.6801	0.735846	0.937617	1.1533	1.1443	0.8597	0.9837	0.526467	0.9999	0.477636	0.8488	0.938389	0.9845	chrUn_JGVv233_7_t01
VIT_00s0233g00120	6.75563	7.48593	8.29239	7.2425	0.130472	0.540176	1.659	1.7489	0.483	0.8447	0.136717	0.9999	0.054746	0.4509	0.64954	0.8836	chrUn_JGVv233_9_t01
VIT_00s0233g00130	7.64317	6.92161	6.58267	6.54906	0.816644	0.956347	0.6064	0.7906	0.977	0.7724	0.602472	0.9999	0.95874	0.9889	0.567105	0.8468	chrUn_JGVv233_10_t01
VIT_00s0233g00140	11.552	11.0059	11.477	11.0864	0.175153	0.606949	0.6849	1.3862	0.7628	1.0574	0.0819959	0.9999	0.147088	0.6232	0.762598	0.9283	chrUn_JGVv233_11_t01
VIT_00s0233g00150	5.34262	6.45431	6.60529	6.11998	0.879836	0.971511	2.161	1.1103	0.7143	0.7932	0.878294	0.9999	0.622986	0.9049	0.734664	0.9181	chrUn_JGVv233_12_t01
VIT_00s0233g00160	6.84125	7.19782	5.7004	5.6037	0.213382	0.656502	1.2804	0.3542	0.9352	0.3312	0.14111	0.9999	0.923347	0.9829	0.117777	0.4487	chrUn_JGVv233_13_t01
VIT_00s0233g00170	10.1869	10.7422	10.7758	11.3084	0.162525	0.588696	1.4694	1.0235	1.4465	1.4806	0.918571	0.9999	0.109863	0.5681	0.0898083	0.3894	chrUn_JGVv233_14_t01
VIT_00s0233g00180	12.5563	13.1718	13.3293	13.6455	0.00831097	0.131636	1.532	1.1154	1.2451	1.3887	0.29147	0.9999	0.0376047	0.3952	0.00246536	0.0469	chrUn_JGVv233_15_t01
VIT_00s0233g00190	10.7763	10.2276	10.3593	9.89817	0.251336	0.694791	0.6836	1.0956	0.7264	0.7959	0.642065	0.9999	0.108369	0.5673	0.247987	0.6254	chrUn_JGVv233_16_t01
VIT_00s0238g00020	13.9992	7.46315	7.77921	6.85723	0.227028	0.670765	0.0108	1.2449	0.5278	0.6571	0.557722	0.9999	0.0918507	0.5366	0.263551	0.6432	chrUn_JGVv238_2_t01
VIT_00s0238g00030	11.9741	7.40511	6.62392	5.65949	0.00639361	0.113026	0.0421	0.5819	0.5125	0.2982	0.139401	0.9999	0.0698084	0.4879	0.00159919	0.0352	chrUn_JGVv238_3_t01
VIT_00s0238g00040	7.08567	7.30053	8.31414	7.91757	0.175998	0.607576	1.1606	2.019	0.7597	1.5337	0.0658165	0.9999	0.464376	0.8435	0.256988	0.6355	chrUn_JGVv238_4_t01
VIT_00s0238g00060	11.518	10.9548	10.8886	10.9249	0.97935	0.995556	0.6768	0.9551	1.0255	0.9795	0.839276	0.9999	0.911488	0.9803	0.926942	0.9819	chrUn_JGVv238_6_t01
VIT_00s0238g00070	3.8774	4.53511	4.15918	4.25398	0.624668	0.904415	1.5776	0.7706	1.0679	0.8229	0.353529	0.9999	0.814185	0.9591	0.486856	0.8067	chrUn_JGVv238_7_t01
VIT_00s0238g00080	4.29449	4.03357	4.77756	3.97926	0.230725	0.67478	0.8346	1.6748	0.575	0.9631	0.153477	0.9999	0.126288	0.5948	0.91605	0.9791	chrUn_JGVv238_8_t01
VIT_00s0238g00090	9.00434	8.5053	8.50979	9.11505	0.291152	0.729981	0.7076	1.0031	1.5213	1.526	0.991917	0.9999	0.176199	0.6603	0.173082	0.5315	chrUn_PDVv238_8_t01
VIT_00s0238g00110	15.1023	14.9155	14.694	14.647	0.0914591	0.466669	0.8786	0.8576	0.968	0.8302	0.0894645	0.9999	0.714698	0.9316	0.0410765	0.2608	chrUn_JGVv238_9_t01
VIT_00s0238g00120	6.96546	6.43743	7.02272	6.71408	0.516013	0.863827	0.6935	1.5003	0.8074	1.2114	0.252918	0.9999	0.544423	0.8774	0.586752	0.8561	chrUn_JGVv238_10_t01
VIT_00s0238g00130	9.97439	9.81737	10.2919	10.0565	0.560327	0.880892	0.8969	1.3894	0.8495	1.1803	0.284506	0.9999	0.593676	0.8954	0.587821	0.8564	chrUn_JGVv238_11_t01
VIT_00s0239g00010	10.1204	9.79819	9.97415	9.97045	0.847242	0.963394	0.7999	1.1297	0.9974	1.1268	0.616205	0.9999	0.991588	0.9977	0.623612	0.8721	chrUn_JGVv239_1_t01
VIT_00s0239g00020	8.57874	9.6562	9.80939	10.3031	0.207309	0.649465	2.1103	1.112	1.4081	1.5658	0.684371	0.9999	0.194022	0.6798	0.090968	0.3916	chrUn_JGVv239_2_t01
VIT_00s0239g00030	4.69459	5.98456	4.79353	4.64324	0.177814	0.610846	2.4452	0.438	0.9011	0.3947	0.131675	0.9999	0.847214	0.9668	0.0906496	0.3909	chrUn_GSVIVT00004881001_t01
VIT_00s0239g00040	10.112	10.227	10.4039	10.4748	0.586343	0.890017	1.083	1.1304	1.0504	1.1874	0.475011	0.9999	0.774131	0.9484	0.318354	0.6928	chrUn_GSVIVT00004882001_t01
VIT_00s0239g00050	4.80556	7.24586	6.31679	5.47715	0.0254229	0.24932	5.4275	0.5252	0.5588	0.2935	0.144872	0.9999	0.186679	0.6729	0.00706241	0.0919	chrUn_JGVv239_3_t01
VIT_00s0239g00070	8.33999	8.25707	7.4127	8.55477	0.24929	0.692607	0.9441	0.557	2.207	1.2292	0.233957	0.9999	0.109749	0.5681	0.672574	0.892	chrUn_JGVv239_4_t01
VIT_00s0239g00080	6.17179	5.79511	5.77204	5.78182	0.999247	0.999726	0.7702	0.9841	1.0068	0.9908	0.969329	0.9999	0.986997	0.9968	0.982327	0.9957	chrUn_JGVv239_5_t01
VIT_00s0239g00090	7.87593	8.50511	8.03244	8.62101	0.649996	0.913741	1.5467	0.7206	1.5038	1.0837	0.48326	0.9999	0.383408	0.808	0.863154	0.9623	chrUn_PDVv239_5_t01
VIT_00s0239g00100	7.46474	7.93987	7.6268	8.262	0.487328	0.85026	1.39	0.8049	1.5532	1.2502	0.554369	0.9999	0.233171	0.7133	0.543003	0.8345	chrUn_JGVv239_6_t01
VIT_00s0239g00120	7.86607	7.9597	7.80772	8.5909	0.302808	0.740364	1.0671	0.9	1.7209	1.5489	0.775691	0.9999	0.146664	0.6225	0.240128	0.6168	chrUn_JGVv239_8_t01
VIT_00s0239g00130	8.4691	7.53061	8.35074	8.38164	0.110311	0.505739	0.5218	1.7656	1.0216	1.8038	0.0741037	0.9999	0.945362	0.9867	0.064207	0.33	chrUn_GSVIVT00004892001_t01
VIT_00s0239g00140	10.216	10.5813	10.8366	11.4404	0.0248254	0.246554	1.2881	1.1936	1.5197	1.8139	0.416249	0.9999	0.0586353	0.4638	0.0083436	0.1026	chrUn_JGVv239_9_t01
VIT_00s0239g00150	8.08898	7.65015	8.01944	8.32522	0.499153	0.855249	0.7377	1.2917	1.2361	1.5967	0.519677	0.9999	0.593688	0.8954	0.241793	0.6187	chrUn_JGVv239_10_t01
VIT_00s0239g00160	5.90212	6.79571	6.14096	7.57042	0.227239	0.671245	1.8578	0.6352	2.6935	1.7108	0.42743	0.9999	0.0872872	0.5274	0.348424	0.7167	chrUn_PDVv239_9_t01
VIT_00s0240g00010	8.4756	8.8251	8.61569	8.42252	0.726973	0.935387	1.2741	0.8649	0.8747	0.7565	0.678863	0.9999	0.702466	0.928	0.427272	0.7704	chrUn_JGVv240_1_t01
VIT_00s0240g00020	8.83188	9.40256	9.53725	9.95291	0.407616	0.81061	1.4852	1.0979	1.3339	1.4644	0.752197	0.9999	0.332175	0.7768	0.200947	0.5671	chrUn_JGVv240_2_t01
VIT_00s0240g00050	11.4763	11.6813	11.2433	11.7933	0.198346	0.637645	1.1527	0.7382	1.4641	1.0807	0.174396	0.9999	0.0899791	0.5323	0.725713	0.9146	chrUn_JGVv240_3_t01
VIT_00s0240g00060	12.748	13.1853	13.054	13.235	0.78272	0.95	1.3541	0.913	1.1337	1.035	0.624445	0.9999	0.500557	0.8598	0.853154	0.9589	chrUn_JGVv240_4_t01
VIT_00s0245g00010	7.2883	5.23672	4.94745	5.96002	0.36331	0.784987	0.2412	0.8183	2.0175	1.651	0.691671	0.9999	0.169291	0.6524	0.323648	0.6971	chrUn_JGVv245_1_t01
VIT_00s0245g00030	5.19094	5.32772	4.14401	4.40101	0.195926	0.63532	1.0994	0.4402	1.195	0.5261	0.087329	0.9999	0.706046	0.9289	0.177967	0.5378	chrUn_JGVv245_2_t01
VIT_00s0245g00040	5.71989	5.66351	4.44285	5.88228	0.0325293	0.283007	0.9617	0.4291	2.7121	1.1637	0.0377377	0.9586	0.0151958	0.2855	0.702882	0.9055	chrUn_JGVv245_3_t01
VIT_00s0245g00050	12.6497	12.8808	12.7945	12.6901	0.583213	0.889177	1.1737	0.942	0.9302	0.8762	0.639241	0.9999	0.570726	0.8866	0.302503	0.68	chrUn_JGVv245_4_t01
VIT_00s0245g00060	10.415	11.3822	11.4618	11.9851	0.0141206	0.17792	1.955	1.0567	1.4373	1.5188	0.711211	0.9999	0.0183701	0.3055	0.00713753	0.0922	chrUn_JGVv245_5_t01
VIT_00s0245g00070	11.5859	12.4905	12.6611	12.8115	0.461005	0.837716	1.872	1.1256	1.1098	1.2491	0.508207	0.9999	0.55982	0.8826	0.216217	0.5865	chrUn_JGVv245_6_t01
VIT_00s0246g00010	9.08976	9.66019	9.35556	9.35204	0.726549	0.935245	1.485	0.8097	0.9976	0.8077	0.493362	0.9999	0.993665	0.9984	0.488406	0.8073	chrUn_JGVv246_1_t01
VIT_00s0246g00040	11.7743	12.0472	12.0101	12.4659	0.665521	0.917859	1.2082	0.9747	1.3715	1.3368	0.947452	0.9999	0.418777	0.8242	0.457293	0.7906	chrUn_PDVv246_2_t01
VIT_00s0246g00050	14.5538	14.3805	14.2516	14.1741	0.60049	0.896725	0.8869	0.9145	0.9477	0.8667	0.533371	0.9999	0.707455	0.9291	0.32013	0.6943	chrUn_JGVv246_2_t01
VIT_00s0246g00060	11.1607	11.3353	11.1993	11.596	0.520955	0.86618	1.1286	0.9101	1.3165	1.1981	0.699895	0.9999	0.26375	0.7343	0.460816	0.7925	chrUn_JGVv246_3_t01
VIT_00s0246g00070	11.9536	11.8471	11.7862	11.8465	0.980206	0.995583	0.9288	0.9587	1.0426	0.9995	0.862551	0.9999	0.86401	0.97	0.998519	0.9995	chrUn_JGVv246_4_t01
VIT_00s0246g00080	12.5734	12.5079	12.2574	12.3366	0.750753	0.941864	0.9556	0.8406	1.0564	0.888	0.461359	0.9999	0.815392	0.9592	0.613828	0.868	chrUn_JGVv246_5_t01
VIT_00s0246g00090	14.0192	14.2232	14.0072	13.9676	0.665731	0.917859	1.1518	0.861	0.9729	0.8377	0.480627	0.9999	0.896656	0.9778	0.404349	0.7577	chrUn_JGVv246_6_t01
VIT_00s0246g00100	9.94236	10.398	10.4491	10.771	0.678065	0.921541	1.3714	1.036	1.25	1.295	0.911499	0.9999	0.484675	0.8524	0.418585	0.7655	chrUn_JGVv246_7_t01
VIT_00s0246g00110	10.1668	10.7749	10.7729	11.0267	0.744181	0.939811	1.5242	0.9986	1.1924	1.1907	0.995705	1	0.505928	0.8623	0.509351	0.8182	chrUn_JGVv246_8_t01
VIT_00s0246g00120	10.7316	11.1682	10.9666	11.8741	0.662174	0.916559	1.3534	0.8696	1.8759	1.6312	0.847842	0.9999	0.389735	0.8107	0.502788	0.8152	chrUn_JGVv246_9_t01
VIT_00s0246g00130	9.97311	10.2882	10.366	11.1793	0.724477	0.935041	1.2441	1.0554	1.7572	1.8546	0.949638	0.9999	0.51019	0.8651	0.470792	0.798	chrUn_JGVv246_10_t01
VIT_00s0246g00140	12.5866	12.197	11.7697	12.2083	0.408658	0.810676	0.7633	0.7437	1.3553	1.0079	0.254378	0.9999	0.242186	0.72	0.97571	0.9945	chrUn_JGVv246_11_t01
VIT_00s0246g00150	12.1524	11.1037	10.7077	10.9442	0.454619	0.834921	0.4834	0.7599	1.1782	0.8953	0.21464	0.9999	0.456122	0.8397	0.614574	0.8683	chrUn_JGVv246_12_t01
VIT_00s0246g00160	10.8455	10.5407	9.95936	10.649	0.399525	0.807273	0.8096	0.6683	1.6129	1.0779	0.289162	0.9999	0.20982	0.6931	0.842603	0.956	chrUn_JGVv246_13_t01
VIT_00s0246g00170	12.7203	12.35	11.9102	12.3515	0.323316	0.755099	0.7736	0.7372	1.3579	1.001	0.194976	0.9999	0.193474	0.6788	0.996411	0.9989	chrUn_JGVv246_14_t01
VIT_00s0246g00180	15.0061	14.7718	14.5662	14.6078	0.501462	0.856137	0.8501	0.8672	1.0293	0.8926	0.268782	0.9999	0.821562	0.9606	0.376655	0.7386	chrUn_JGVv246_15_t01
VIT_00s0246g00190	15.4714	15.1654	15.072	15.0384	0.649118	0.91343	0.8089	0.9373	0.977	0.9158	0.510705	0.9999	0.812703	0.9585	0.372226	0.7349	chrUn_JGVv246_16_t01
VIT_00s0246g00200	14.3327	13.4998	13.0134	12.8867	0.00686008	0.118414	0.5614	0.7138	0.9159	0.6538	0.0157254	0.7987	0.516289	0.8678	0.00279565	0.0508	chrUn_JGVv246_17_t01
VIT_00s0246g00210	13.0384	12.8909	12.9424	12.8533	0.940577	0.986443	0.9028	1.0363	0.9401	0.9743	0.841185	0.9999	0.728842	0.9352	0.883556	0.9682	chrUn_JGVv246_18_t01
VIT_00s0246g00220	13.0344	12.9037	12.6841	12.7825	0.690181	0.924182	0.9134	0.8588	1.0706	0.9194	0.392662	0.9999	0.700663	0.9278	0.636196	0.8784	chrUn_JGVv246_19_t01
VIT_00s0246g00230	13.705	13.4964	13.1779	13.4447	0.445224	0.830967	0.8653	0.8019	1.2031	0.9648	0.238027	0.9999	0.321762	0.7716	0.847028	0.9568	chrUn_JGVv246_20_t01
VIT_00s0246g00240	11.9693	12.0026	11.7021	12.2429	0.455147	0.835284	1.0233	0.812	1.4548	1.1813	0.486412	0.9999	0.213087	0.6961	0.577334	0.8512	chrUn_JGVv246_21_t01
VIT_00s0250g00010	4.48216	4.3519	4.39936	5.01975	0.441769	0.829305	0.9137	1.0334	1.5373	1.5887	0.934885	0.9999	0.28867	0.7492	0.253841	0.6331	chrUn_JGVv250_1_t01
VIT_00s0250g00020	13.2537	12.6567	12.4886	12.1434	0.0646038	0.396008	0.6612	0.89	0.7872	0.7006	0.442119	0.9999	0.118281	0.5816	0.022291	0.1828	chrUn_JGVv250_2_t01
VIT_00s0250g00030	11.0623	11.066	11.391	11.6927	0.186496	0.622047	1.0026	1.2526	1.2326	1.544	0.338109	0.9999	0.37341	0.8036	0.0684553	0.3397	chrUn_JGVv250_3_t01
VIT_00s0250g00040	11.8585	11.3487	10.8371	10.8566	0.0167072	0.197593	0.7023	0.7015	1.0136	0.711	0.0112518	0.7727	0.920256	0.9823	0.0144967	0.1415	chrUn_JGVv250_4_t01
VIT_00s0250g00050	8.00079	8.31909	8.23238	8.83684	0.528609	0.8694	1.2469	0.9417	1.5204	1.4317	0.880773	0.9999	0.298651	0.7544	0.372553	0.7353	chrUn_JGVv250_5_t01
VIT_00s0250g00060	8.10645	7.71603	8.30754	8.91806	0.156566	0.580357	0.7629	1.5068	1.5268	2.3006	0.338383	0.9999	0.32326	0.7719	0.0555058	0.3059	chrUn_PDVv250_6_t01
VIT_00s0250g00080	8.76192	8.30761	8.30134	7.42482	0.0529083	0.359052	0.7299	0.9957	0.5447	0.5423	0.987727	0.9999	0.0359314	0.3885	0.0346895	0.2376	chrUn_JGVv250_7_t01
VIT_00s0250g00090	4.60324	5.07007	4.61902	4.12283	0.397573	0.806091	1.3821	0.7315	0.709	0.5186	0.516947	0.9999	0.476112	0.8482	0.17699	0.5367	chrUn_JGVv250_8_t01
VIT_00s0251g00010	6.55197	7.84676	6.93476	8.12159	0.437425	0.828055	2.4534	0.5314	2.2765	1.2099	0.345888	0.9999	0.221559	0.7036	0.775362	0.9327	chrUn_GSVIVT00005031001_t01
VIT_00s0251g00020	7.86674	8.30168	7.42261	8.32734	0.47935	0.846961	1.3519	0.5437	1.8722	1.0179	0.302406	0.9999	0.288683	0.7492	0.975836	0.9945	chrUn_GSVIVT00005033001_t01
VIT_00s0251g00050	6.72331	6.84784	6.43807	7.31058	0.639138	0.90973	1.0902	0.7527	1.8308	1.3782	0.657517	0.9999	0.347071	0.7869	0.616726	0.8687	chrUn_PDVv251_3_t01
VIT_00s0251g00080	9.26088	11.9019	12.3684	11.9273	0.392	0.801781	6.2376	1.3818	0.7366	1.0178	0.225186	0.9999	0.251113	0.7251	0.94676	0.9872	chrUn_GSVIVT00005037001_t01
VIT_00s0252g00010	9.22396	9.99348	10.5817	10.529	0.0099311	0.146171	1.7047	1.5034	0.9641	1.4494	0.00588262	0.6762	0.79641	0.9542	0.0115665	0.1248	chrUn_JGVv252_1_t01
VIT_00s0252g00020	9.98102	9.44828	9.20808	9.04986	0.500719	0.856101	0.6912	0.8466	0.8961	0.7587	0.481626	0.9999	0.642446	0.9117	0.245426	0.6232	chrUn_JGVv252_2_t01
VIT_00s0252g00030	11.781	12.2329	12.2456	12.1917	0.9636	0.991667	1.3678	1.0089	0.9633	0.9719	0.951197	0.9999	0.795603	0.9541	0.84313	0.956	chrUn_JGVv252_3_t01
VIT_00s0252g00040	6.89333	7.97049	7.48253	8.61962	0.180548	0.614796	2.1099	0.713	2.1994	1.5682	0.424026	0.9999	0.0666537	0.4822	0.288884	0.6677	chrUn_JGVv252_4_t01
VIT_00s0252g00050	12.4441	12.8911	12.5927	12.4398	0.0861514	0.454329	1.3632	0.8131	0.8994	0.7313	0.145922	0.9999	0.452114	0.8382	0.0302547	0.2191	chrUn_JGVv252_5_t01
VIT_00s0252g00060	11.463	11.7935	11.7716	12.0899	0.283282	0.722728	1.2575	0.985	1.2468	1.2281	0.921504	0.9999	0.156278	0.6342	0.186078	0.5481	chrUn_JGVv252_6_t01
VIT_00s0252g00070	14.8356	15.0422	15.1284	14.9499	0.314395	0.749493	1.154	1.0615	0.8837	0.938	0.460815	0.9999	0.130428	0.5997	0.429663	0.7723	chrUn_JGVv252_7_t01
VIT_00s0252g00080	11.4042	11.6229	11.5029	11.6912	0.622938	0.903793	1.1637	0.9202	1.1395	1.0485	0.541324	0.9999	0.339237	0.7824	0.727597	0.9154	chrUn_JGVv252_8_t01
VIT_00s0252g00090	8.55764	9.21697	8.78941	8.91203	0.289156	0.728223	1.5793	0.7435	1.0887	0.8095	0.12795	0.9999	0.658556	0.9156	0.274521	0.6551	chrUn_JGVv252_9_t01
VIT_00s0252g00100	12.5748	12.6173	12.3466	12.4438	0.304338	0.741458	1.0299	0.8289	1.0697	0.8867	0.129915	0.9999	0.582201	0.8908	0.328073	0.7	chrUn_JGVv252_10_t01
VIT_00s0252g00110	10.6064	8.83303	8.21996	8.64866	0.696663	0.925907	0.2925	0.6538	1.346	0.88	0.409888	0.9999	0.563673	0.8843	0.803582	0.9427	chrUn_JGVv252_11_t01
VIT_00s0252g00120	6.83377	6.74512	6.13457	6.7587	0.458228	0.836064	0.9404	0.6549	1.5413	1.0095	0.286285	0.9999	0.275842	0.7421	0.980956	0.9953	chrUn_JGVv252_12_t01
VIT_00s0252g00130	14.9733	14.9723	14.8421	14.8187	0.465108	0.840122	0.9993	0.9137	0.9839	0.899	0.331675	0.9999	0.860383	0.9691	0.252905	0.6319	chrUn_JGVv252_13_t01
VIT_00s0253g00010	7.92581	8.26601	8.53061	8.68636	0.688408	0.924063	1.2659	1.2013	1.114	1.3383	0.591733	0.9999	0.751972	0.9417	0.395375	0.7515	chrUn_JGVv253_1_t01
VIT_00s0253g00020	10.0071	11.2642	10.1792	11.6771	0.00890158	0.136516	2.3902	0.4714	2.8244	1.3313	0.0277928	0.9031	0.00300175	0.1415	0.391338	0.7497	chrUn_JGVv253_2_t01
VIT_00s0253g00030	5.20338	10.3694	7.74823	10.282	0.0653224	0.397826	35.9016	0.1625	5.7906	0.9412	0.039516	0.9643	0.0462409	0.4254	0.943916	0.9864	chrUn_JGVv253_3_t01
VIT_00s0253g00040	9.64654	12.8954	13.1013	12.7838	0.620616	0.902598	9.5062	1.1534	0.8025	0.9256	0.533433	0.9999	0.338341	0.7816	0.735283	0.9183	chrUn_JGVv253_4_t01
VIT_00s0253g00060	12.6382	10.1874	9.63544	9.85259	0.427833	0.822291	0.1829	0.6821	1.1624	0.7929	0.19836	0.9999	0.61	0.9014	0.43252	0.7742	chrUn_JGVv253_6_t01
VIT_00s0253g00070	12.2514	12.0091	11.6404	12.2704	0.0362422	0.298248	0.8454	0.7745	1.5476	1.1986	0.126308	0.9999	0.0107698	0.25	0.275331	0.6558	chrUn_JGVv253_7_t01
VIT_00s0253g00080	9.57836	13.1553	12.6827	12.9991	0.784604	0.950122	11.9337	0.7206	1.2452	0.8973	0.496636	0.9999	0.648604	0.9128	0.82176	0.9492	chrUn_JGVv253_8_t01
VIT_00s0253g00090	6.4016	10.4208	9.77516	10.4016	0.572808	0.885135	16.2143	0.6392	1.5438	0.9868	0.355599	0.9999	0.369934	0.8016	0.978001	0.9948	chrUn_JGVv253_9_t01
VIT_00s0253g00100	3.96804	5.4007	5.04347	5.36635	0.881195	0.97194	2.6994	0.7807	1.2508	0.9765	0.650284	0.9999	0.681913	0.9222	0.965181	0.9917	chrUn_JGVv253_10_t01
VIT_00s0253g00110	5.25805	7.19021	7.31897	7.53295	0.745216	0.940032	3.8163	1.0934	1.1599	1.2682	0.776105	0.9999	0.636756	0.9099	0.450305	0.7854	chrUn_JGVv253_11_t01
VIT_00s0253g00140	10.9398	8.08051	7.85966	6.70446	0.0454279	0.331044	0.1378	0.8581	0.449	0.3853	0.702116	0.9999	0.0501745	0.4352	0.0207503	0.175	chrUn_JGVv253_13_t01
VIT_00s0253g00150	8.31356	8.62891	8.59699	7.96058	0.398976	0.806852	1.2443	0.9781	0.6433	0.6292	0.954018	0.9999	0.25379	0.7266	0.231104	0.6058	chrUn_JGVv253_14_t01
VIT_00s0253g00160	7.73574	7.54842	7.39328	6.25479	0.0467221	0.335843	0.8782	0.898	0.4542	0.4079	0.779624	0.9999	0.0447235	0.4178	0.0234424	0.1886	chrUn_JGVv253_15_t01
VIT_00s0253g00170	5.10251	6.86223	5.76552	6.11639	0.256963	0.699489	3.3863	0.4676	1.2753	0.5963	0.108285	0.9999	0.602618	0.8977	0.270989	0.6519	chrUn_JGVv253_16_t01
VIT_00s0253g00180	5.56119	5.02422	5.52354	7.51289	0.00110035	0.0355041	0.6892	1.4135	3.9706	5.6126	0.452758	0.9999	0.00421216	0.1653	0.000473041	0.015	chrUn_PDVv253_15_t01
VIT_00s0254g00010	11.8966	14.0181	14.1403	14.1062	0.820796	0.957904	4.3515	1.0884	0.9767	1.063	0.544805	0.9999	0.865665	0.9702	0.661994	0.8881	chrUn_GSVIVT00005070001_t01
VIT_00s0254g00030	9.7677	9.58574	9.43046	9.93762	0.402566	0.80837	0.8815	0.898	1.4213	1.2762	0.6858	0.9999	0.190311	0.6757	0.361091	0.7255	chrUn_JGVv254_1_t01
VIT_00s0254g00040	14.3593	14.5305	14.5947	14.578	0.945517	0.988025	1.126	1.0455	0.9885	1.0334	0.748327	0.9999	0.933277	0.9841	0.812476	0.9457	chrUn_JGVv254_2_t01
VIT_00s0256g00010	4.38639	5.76317	4.79621	4.57321	0.304141	0.741407	2.5969	0.5116	0.8568	0.4383	0.238328	0.9999	0.784089	0.9516	0.148374	0.4983	chrUn_JGVv256_1_t01
VIT_00s0256g00020	5.5317	3.99754	4.25514	5.00819	0.258247	0.700679	0.3453	1.1955	1.6854	2.0148	0.683914	0.9999	0.237285	0.7165	0.114986	0.4437	chrUn_JGVv256_2_t01
VIT_00s0256g00030	4.59665	4.35865	4.70217	4.61096	0.899132	0.976153	0.8479	1.2689	0.9387	1.1911	0.658026	0.9999	0.906342	0.9796	0.744972	0.9216	chrUn_JGVv256_3_t01
VIT_00s0256g00040	6.77635	5.94891	7.24672	6.90709	0.0901575	0.463992	0.5635	2.4585	0.7902	1.9428	0.0351024	0.9551	0.572283	0.8873	0.115599	0.4449	chrUn_JGVv256_4_t01
VIT_00s0256g00060	11.4715	11.3162	11.317	11.5307	0.835711	0.961111	0.898	1.0006	1.1596	1.1603	0.998428	1	0.60641	0.8992	0.60504	0.8636	chrUn_JGVv256_6_t01
VIT_00s0256g00080	11.0981	11.6164	11.3749	11.2678	0.130762	0.54069	1.4323	0.8459	0.9284	0.7853	0.169733	0.9999	0.538878	0.8758	0.0499939	0.2901	chrUn_JGVv256_8_t01
VIT_00s0256g00100	4.61917	5.0793	4.22691	5.72855	0.122672	0.529046	1.3757	0.5539	2.8317	1.5684	0.241424	0.9999	0.0422383	0.4116	0.370686	0.7339	chrUn_JGVv256_10_t01
VIT_00s0256g00110	5.28169	4.75977	4.90336	5.41232	0.686151	0.923763	0.6964	1.1047	1.423	1.5719	0.856023	0.9999	0.521051	0.8691	0.411342	0.761	chrUn_JGVv256_11_t01
VIT_00s0256g00120	6.17341	7.53711	6.24461	6.53856	0.188831	0.625692	2.5734	0.4082	1.226	0.5005	0.0827839	0.9999	0.68839	0.9248	0.177196	0.537	chrUn_JGVv256_12_t01
VIT_00s0256g00130	8.86946	8.71239	8.28258	9.57946	0.224538	0.668811	0.8968	0.7424	2.457	1.824	0.570277	0.9999	0.0913975	0.5357	0.254809	0.6339	chrUn_GSVIVT00005110001_t01
VIT_00s0258g00010	8.03809	7.43806	6.4576	6.61662	0.272855	0.713849	0.6597	0.5068	1.1165	0.5659	0.134668	0.9999	0.805935	0.957	0.208372	0.5766	chrUn_JGVv258_1_t01
VIT_00s0258g00020	6.63687	6.829	5.49076	6.22293	0.161291	0.586921	1.1425	0.3955	1.6611	0.657	0.0578457	0.9863	0.292435	0.7508	0.382548	0.7434	chrUn_JGVv258_2_t01
VIT_00s0258g00040	5.38186	5.47003	4.16533	5.12735	0.0935685	0.471377	1.063	0.4048	1.948	0.7886	0.0364965	0.9579	0.118883	0.5825	0.573919	0.8493	chrUn_JGVv258_4_t01
VIT_00s0258g00050	9.78601	8.0795	7.30677	6.88344	0.0975315	0.479846	0.3064	0.5853	0.7457	0.4365	0.16509	0.9999	0.443472	0.8363	0.0342493	0.2364	chrUn_JGVv258_5_t01
VIT_00s0258g00060	6.60066	6.80034	6.56817	6.52954	0.913481	0.979738	1.1484	0.8514	0.9736	0.8289	0.737337	0.9999	0.955462	0.9884	0.69572	0.903	chrUn_JGVv258_6_t01
VIT_00s0258g00070	6.88187	5.71052	5.83102	5.44617	0.796602	0.952815	0.444	1.0871	0.7659	0.8326	0.837014	0.9999	0.512101	0.8662	0.652065	0.8843	chrUn_JGVv258_7_t01
VIT_00s0258g00080	5.81585	6.25135	5.64417	5.66563	0.722271	0.934744	1.3524	0.6565	1.015	0.6663	0.479323	0.9999	0.979989	0.9953	0.494912	0.8107	chrUn_PDVv258_8_t01
VIT_00s0258g00090	8.95452	7.66637	7.15561	7.54433	0.833243	0.960657	0.4095	0.7019	1.3092	0.9189	0.56518	0.9999	0.661318	0.9162	0.890506	0.9703	chrUn_JGVv258_8_t01
VIT_00s0258g00100	8.32258	7.06802	6.74428	7.67493	0.300188	0.738619	0.4191	0.799	1.9061	1.523	0.592705	0.9999	0.128516	0.5971	0.317918	0.6925	chrUn_JGVv258_9_t01
VIT_00s0258g00110	4.87266	5.25982	5.36523	4.68337	0.671446	0.919469	1.3078	1.0758	0.6234	0.6706	0.898145	0.9999	0.409441	0.8192	0.485097	0.8059	chrUn_PDVv258_11_t01
VIT_00s0258g00120	7.19765	9.00841	9.00502	9.39267	0.390249	0.800648	3.5083	0.9977	1.3083	1.3052	0.991629	0.9999	0.234216	0.7137	0.238269	0.6146	chrUn_JGVv258_10_t01
VIT_00s0258g00130	4.79029	4.88802	5.33592	6.1636	0.163502	0.589884	1.0701	1.3641	1.7748	2.421	0.504881	0.9999	0.220645	0.7032	0.0620177	0.3231	chrUn_JGVv258_11_t01
VIT_00s0258g00140	6.19063	7.20808	7.55186	7.65812	0.634147	0.908009	2.0243	1.2691	1.0764	1.3661	0.486959	0.9999	0.82945	0.9629	0.363749	0.728	chrUn_JGVv258_12_t01
VIT_00s0259g00010	10.174	9.47111	9.37702	10.1583	0.100223	0.485516	0.6144	0.9369	1.7186	1.6101	0.8092	0.9999	0.0498188	0.4345	0.0829731	0.3744	chrUn_JGVv259_1_t01
VIT_00s0259g00020	12.5097	12.2601	12.2851	12.667	0.223006	0.667259	0.8412	1.0174	1.3031	1.3259	0.923659	0.9999	0.14713	0.6232	0.12308	0.4568	chrUn_JGVv259_2_t01
VIT_00s0259g00040	13.3631	13.3435	13.0526	13.5328	0.0797632	0.438275	0.9865	0.8174	1.3949	1.1402	0.170827	0.9999	0.0263743	0.355	0.370141	0.7337	chrUn_JGVv259_4_t01
VIT_00s0259g00050	11.8547	9.37557	9.24754	8.61474	0.399754	0.807486	0.1793	0.9151	0.6449	0.5902	0.830733	0.9999	0.29365	0.7518	0.207985	0.5763	chrUn_GSVIVT00005126001_t01
VIT_00s0259g00070	14.3792	14.2017	14.237	14.3494	0.813814	0.955651	0.8843	1.0247	1.081	1.1077	0.883849	0.9999	0.641366	0.911	0.541087	0.8334	chrUn_JGVv259_5_t01
VIT_00s0259g00090	5.46066	6.12959	6.83218	6.27203	0.582419	0.888912	1.5899	1.6274	0.6782	1.1038	0.327809	0.9999	0.434385	0.8323	0.841933	0.956	chrUn_PDVv259_7_t01
VIT_00s0259g00100	15.2946	15.2523	15.2061	15.1097	0.641091	0.91051	0.9711	0.9685	0.9353	0.9059	0.764979	0.9999	0.533292	0.8731	0.358084	0.7238	chrUn_JGVv259_7_t01
VIT_00s0259g00110	11.1711	9.98363	10.2294	9.60434	0.421769	0.818311	0.4391	1.1857	0.6484	0.7688	0.607157	0.9999	0.19464	0.6806	0.42849	0.7714	chrUn_JGVv259_8_t01
VIT_00s0259g00120	13.5064	11.6193	11.4222	11.1344	0.380868	0.795966	0.2703	0.8723	0.8192	0.7145	0.573074	0.9999	0.411612	0.8202	0.169491	0.5272	chrUn_JGVv259_9_t01
VIT_00s0259g00130	10.1202	10.9957	10.6933	11.0592	0.247957	0.691565	1.8347	0.8109	1.2887	1.045	0.196221	0.9999	0.119501	0.5835	0.784285	0.9362	chrUn_JGVv259_10_t01
VIT_00s0259g00140	12.1906	9.96909	9.68452	9.60753	0.650312	0.913741	0.2144	0.821	0.948	0.7783	0.489795	0.9999	0.851403	0.9679	0.381012	0.742	chrUn_JGVv259_11_t01
VIT_00s0259g00150	10.9886	11.6302	11.7449	12.0074	0.386781	0.798595	1.56	1.0827	1.1996	1.2988	0.681599	0.9999	0.349354	0.7892	0.181079	0.5418	chrUn_JGVv259_12_t01
VIT_00s0259g00160	11.5797	11.4861	11.1796	11.3381	0.487331	0.85026	0.9372	0.8086	1.1161	0.9025	0.233247	0.9999	0.53527	0.8745	0.562373	0.8446	chrUn_JGVv259_13_t01
VIT_00s0259g00170	7.80415	7.61079	7.95299	7.01884	0.258324	0.700711	0.8746	1.2677	0.5233	0.6634	0.548343	0.9999	0.10577	0.5614	0.301069	0.6785	chrUn_JGVv259_14_t01
VIT_00s0259g00180	6.5436	8.64675	7.72904	8.45164	0.0740673	0.422538	4.2965	0.5294	1.6501	0.8735	0.0308169	0.9273	0.0859264	0.5239	0.637629	0.8792	chrUn_JGVv259_15_t01
VIT_00s0259g00190	11.2548	12.0638	11.9952	11.919	0.7587	0.943393	1.752	0.9535	0.9486	0.9045	0.725491	0.9999	0.697093	0.9271	0.460117	0.7922	chrUn_JGVv259_16_t01
VIT_00s0259g00200	11.8047	12.7577	12.7783	12.562	0.446016	0.831297	1.9359	1.0144	0.8608	0.8732	0.912381	0.9999	0.251545	0.7251	0.298903	0.6764	chrUn_JGVv259_17_t01
VIT_00s0259g00210	9.40568	8.13641	8.35479	8.9541	0.00980267	0.145009	0.4149	1.1634	1.515	1.7626	0.412525	0.9999	0.0281121	0.3597	0.00338493	0.0573	chrUn_JGVv259_18_t01
VIT_00s0260g00030	4.22917	3.86402	4.07655	4.62834	0.262966	0.704782	0.7764	1.1587	1.4659	1.6986	0.657071	0.9999	0.252058	0.7258	0.115062	0.4439	chrUn_GSVIVT00005144001_t01
VIT_00s0260g00040	12.46	13.0165	13.2286	12.5893	0.0188548	0.212454	1.4707	1.1583	0.642	0.7437	0.342025	0.9999	0.0058641	0.1933	0.0594075	0.3159	chrUn_GSVIVT00005145001_t01
VIT_00s0260g00050	7.93773	8.20035	6.83902	8.10676	0.00865313	0.134646	1.1997	0.3892	2.4078	0.9372	0.00557875	0.6748	0.00944825	0.2371	0.84214	0.956	chrUn_GSVIVT00005147001_t01
VIT_00s0260g00060	13.4323	13.8919	13.8306	13.6424	0.338685	0.767621	1.3751	0.9585	0.8777	0.8412	0.727441	0.9999	0.286663	0.7476	0.159964	0.5152	chrUn_JGVv260_3_t01
VIT_00s0260g00070	13.9351	13.5602	13.9022	13.796	0.62898	0.905923	0.7712	1.2675	0.929	1.1775	0.349456	0.9999	0.770388	0.9475	0.517771	0.8212	chrUn_JGVv260_4_t01
VIT_00s0260g00080	14.7525	14.7572	14.4834	14.2344	0.000792889	0.0284137	1.0033	0.8271	0.8414	0.696	0.0371425	0.9586	0.0569125	0.4598	0.000172027	0.0073	chrUn_JGVv260_5_t01
VIT_00s0261g00010	13.1498	13.3799	13.4469	13.4881	0.741903	0.939262	1.1729	1.0476	1.0289	1.0779	0.636516	0.9999	0.771522	0.9476	0.446551	0.7827	chrUn_JGVv261_1_t01
VIT_00s0261g00020	12.8643	11.3961	11.3138	10.9037	0.0636324	0.392796	0.3614	0.9445	0.7526	0.7108	0.707255	0.9999	0.0662837	0.4819	0.0287308	0.2126	chrUn_JGVv261_2_t01
VIT_00s0261g00040	8.29569	7.48878	5.30961	7.28288	0.0123438	0.165404	0.5716	0.2208	3.9266	0.867	0.00708678	0.7004	0.0140578	0.278	0.790827	0.9377	chrUn_JGVv261_4_t01
VIT_00s0261g00050	8.34447	9.06495	9.05005	9.11748	0.992449	0.998282	1.6477	0.9897	1.0479	1.0371	0.979456	0.9999	0.907232	0.9796	0.927665	0.9819	chrUn_PDVv261_4_t01
VIT_00s0262g00010	6.27549	6.3299	6.09588	6.58084	0.78355	0.950012	1.0384	0.8503	1.3995	1.19	0.737039	0.9999	0.487445	0.8536	0.718821	0.9125	chrUn_JGVv262_1_t01
VIT_00s0262g00020	4.12248	5.69952	5.76226	4.27894	0.0182264	0.208463	2.9836	1.0444	0.3577	0.3736	0.912258	0.9999	0.0120078	0.2597	0.0158413	0.1487	chrUn_JGVv262_2_t01
VIT_00s0262g00070	9.55578	9.8208	9.37657	10.6323	0.0146419	0.181956	1.2017	0.735	2.388	1.7551	0.292981	0.9999	0.00432318	0.1678	0.0582499	0.3127	chrUn_GSVIVT00005162001_t01
VIT_00s0262g00090	4.12703	4.58056	5.47798	4.07805	0.136002	0.548768	1.3694	1.8627	0.3789	0.7059	0.202751	0.9999	0.0498052	0.4345	0.472893	0.7994	chrUn_JGVv262_6_t01
VIT_00s0262g00100	6.87203	5.91761	6.62994	6.28498	0.42726	0.822014	0.5161	1.6384	0.7873	1.29	0.194778	0.9999	0.527046	0.871	0.500689	0.814	chrUn_GSVIVT00005165001_t01
VIT_00s0262g00110	6.50162	6.4983	8.39496	6.09223	0.0678407	0.404314	0.9977	3.7235	0.2027	0.7547	0.0716478	0.9999	0.0301128	0.3672	0.694633	0.9024	chrUn_JGVv262_7_t01
VIT_00s0262g00120	5.86769	5.71095	6.19426	5.36973	0.546382	0.875293	0.8971	1.3979	0.5647	0.7894	0.521798	0.9999	0.276595	0.7423	0.650702	0.8841	chrUn_JGVv262_8_t01
VIT_00s0262g00130	5.95784	7.09776	7.24273	6.63542	0.496041	0.853751	2.2037	1.1057	0.6564	0.7258	0.786299	0.9999	0.25931	0.7312	0.389031	0.7483	chrUn_JGVv262_9_t01
VIT_00s0262g00150	9.08987	9.42812	10.0546	10.0848	0.362999	0.784744	1.2642	1.5438	1.0211	1.5764	0.230125	0.9999	0.95354	0.9884	0.208821	0.5773	chrUn_PDVv262_13_t01
VIT_00s0262g00160	8.13444	7.77607	8.64785	8.19661	0.33437	0.764134	0.78	1.8299	0.7314	1.3384	0.141131	0.9999	0.442117	0.8358	0.473588	0.7997	chrUn_JGVv262_11_t01
VIT_00s0262g00170	6.43748	7.34196	7.83474	6.9624	0.573147	0.88522	1.8719	1.4072	0.5463	0.7687	0.552816	0.9999	0.295442	0.7527	0.647279	0.8828	chrUn_JGVv262_12_t01
VIT_00s0262g00180	6.55371	6.86611	6.58003	6.68348	0.943505	0.987518	1.2418	0.8201	1.0743	0.8811	0.737722	0.9999	0.903565	0.979	0.830656	0.9517	chrUn_JGVv262_13_t01
VIT_00s0264g00010	11.246	11.3184	11.4474	11.1954	0.725791	0.935245	1.0515	1.0935	0.8398	0.9183	0.68297	0.9999	0.426013	0.8282	0.696698	0.9034	chrUn_JGVv264_1_t01
VIT_00s0264g00020	13.6034	13.3825	13.3396	13.6136	0.34338	0.77123	0.858	0.9707	1.2091	1.1737	0.830463	0.9999	0.17583	0.6599	0.252124	0.6306	chrUn_JGVv264_2_t01
VIT_00s0264g00030	14.6863	14.551	14.6017	14.5399	0.892637	0.974423	0.9105	1.0358	0.9581	0.9924	0.715157	0.9999	0.656693	0.9151	0.936424	0.9841	chrUn_JGVv264_3_t01
VIT_00s0264g00040	13.3221	13.5682	13.7643	13.4518	0.120768	0.5251	1.186	1.1456	0.8052	0.9225	0.197682	0.9999	0.0429913	0.413	0.441907	0.7804	chrUn_JGVv264_4_t01
VIT_00s0264g00050	14.8079	14.4694	14.3959	14.1466	0.666891	0.918138	0.7909	0.9503	0.8413	0.7995	0.845128	0.9999	0.508761	0.8645	0.392979	0.7501	chrUn_JGVv264_5_t01
VIT_00s0264g00060	12.6735	13.6397	13.4373	13.9822	0.0402929	0.312906	1.9538	0.8691	1.459	1.2679	0.339164	0.9999	0.0126012	0.2644	0.109237	0.4309	chrUn_JGVv264_6_t01
VIT_00s0264g00070	7.51851	6.70488	5.98389	6.59695	0.586858	0.890048	0.5689	0.6067	1.5295	0.9279	0.340832	0.9999	0.417312	0.8231	0.886043	0.969	chrUn_JGVv264_7_t01
VIT_00s0264g00080	5.73908	5.6949	5.36722	5.35056	0.870807	0.969144	0.9698	0.7968	0.9885	0.7877	0.658836	0.9999	0.982074	0.9956	0.642712	0.8811	chrUn_PDVv264_8_t01
VIT_00s0264g00090	6.78458	6.25103	5.84471	6.03803	0.703319	0.928914	0.6909	0.7545	1.1434	0.8627	0.40432	0.9999	0.690636	0.9257	0.661082	0.8879	chrUn_JGVv264_8_t01
VIT_00s0264g00100	13.5252	12.7243	12.508	12.4122	0.3429	0.770716	0.574	0.8608	0.9357	0.8055	0.321981	0.9999	0.659245	0.9158	0.155354	0.5097	chrUn_JGVv264_9_t01
VIT_00s0264g00110	4.99382	5.71786	6.52843	5.10382	0.108985	0.502935	1.6518	1.7539	0.3725	0.6534	0.227149	0.9999	0.03685	0.3921	0.358536	0.7241	chrUn_JGVv264_10_t01
VIT_00s0264g00120	12.9579	13.4254	13.5867	13.972	0.00129326	0.0396805	1.3826	1.1183	1.3062	1.4607	0.264097	0.9999	0.00972673	0.2406	0.000396529	0.0132	chrUn_JGVv264_11_t01
VIT_00s0264g00130	11.6866	11.2512	11.2733	11.5144	0.232599	0.676874	0.7395	1.0154	1.1819	1.2002	0.896273	0.9999	0.158621	0.6367	0.124696	0.459	chrUn_JGVv264_12_t01
VIT_00s0265g00010	11.4937	9.51113	9.61134	9.84419	0.717891	0.933157	0.253	1.0719	1.1752	1.2597	0.811719	0.9999	0.580463	0.8898	0.430027	0.7725	chrUn_JGVv265_1_t01
VIT_00s0265g00020	11.17	11.3229	11.7273	11.345	0.259909	0.701817	1.1118	1.3235	0.7672	1.0154	0.145345	0.9999	0.168051	0.6507	0.935924	0.984	chrUn_JGVv265_2_t01
VIT_00s0265g00030	8.00704	9.26473	9.60796	9.80536	0.489003	0.850611	2.3911	1.2686	1.1466	1.4546	0.453378	0.9999	0.665639	0.9173	0.239805	0.6163	chrUn_JGVv265_3_t01
VIT_00s0265g00040	7.56927	9.05056	9.51924	9.16579	0.305357	0.742017	2.792	1.3838	0.7827	1.0831	0.141232	0.9999	0.264683	0.7347	0.7144	0.9105	chrUn_JGVv265_4_t01
VIT_00s0265g00050	11.9065	12.8225	13.0549	13.2413	0.26305	0.704875	1.8869	1.1748	1.1378	1.3367	0.363025	0.9999	0.465128	0.8436	0.104822	0.4223	chrUn_JGVv265_5_t01
VIT_00s0265g00060	13.4942	13.4487	13.5184	13.5972	0.811717	0.955478	0.9689	1.0495	1.0561	1.1084	0.76275	0.9999	0.733003	0.9362	0.520954	0.823	chrUn_JGVv265_6_t01
VIT_00s0265g00070	9.65537	10.9564	10.5952	10.9522	0.451795	0.833336	2.4641	0.7785	1.2808	0.9971	0.273853	0.9999	0.279435	0.7436	0.989706	0.997	chrUn_JGVv265_7_t01
VIT_00s0265g00080	14.0988	14.4497	14.3699	14.4948	0.827863	0.959723	1.2754	0.9462	1.0904	1.0317	0.69942	0.9999	0.546168	0.8778	0.827213	0.9511	chrUn_JGVv265_8_t01
VIT_00s0265g00090	10.0135	10.4023	10.3693	11.5136	0.0494627	0.346535	1.3093	0.9774	2.2103	2.1604	0.949094	0.9999	0.0309201	0.3693	0.0358161	0.2418	chrUn_JGVv265_9_t01
VIT_00s0265g00100	9.48733	8.21701	8.22213	8.66807	0.534882	0.870413	0.4146	1.0036	1.3622	1.367	0.991159	0.9999	0.33729	0.7809	0.331827	0.7033	chrUn_JGVv265_10_t01
VIT_00s0265g00110	3.91187	4.80477	4.15523	5.4549	0.23867	0.68332	1.8569	0.6375	2.4617	1.5693	0.394494	0.9999	0.0923296	0.5373	0.394068	0.7509	chrUn_JGVv265_11_t01
VIT_00s0265g00120	11.6545	11.1811	11.4941	11.2	0.536506	0.871174	0.7203	1.2423	0.8155	1.0131	0.321779	0.9999	0.351445	0.7906	0.952189	0.9882	chrUn_JGVv265_12_t01
VIT_00s0265g00130	13.3474	14.3102	14.2677	14.3502	0.853353	0.965219	1.9491	0.971	1.0588	1.0281	0.77294	0.9999	0.575535	0.8882	0.785516	0.9366	chrUn_JGVv265_13_t01
VIT_00s0265g00140	7.48744	6.68654	8.57695	8.56231	0.00476649	0.0948444	0.574	3.7074	0.9899	3.67	0.00414741	0.5849	0.981424	0.9954	0.00442075	0.0684	chrUn_PDVv265_14_t01
VIT_00s0265g00170	10.6798	8.51029	8.72591	8.74974	0.875995	0.970726	0.2223	1.1612	1.0167	1.1805	0.675649	0.9999	0.963077	0.99	0.642256	0.8811	chrUn_JGVv265_14_t01
VIT_00s0266g00010	10.5447	7.39974	6.35096	6.15466	0.219013	0.662812	0.1131	0.4834	0.8728	0.4219	0.17179	0.9999	0.796093	0.9542	0.106244	0.4249	chrUn_JGVv266_1_t01
VIT_00s0266g00020	7.6481	7.64499	6.86003	7.1277	0.472712	0.843355	0.9978	0.5804	1.2039	0.6987	0.231083	0.9999	0.680832	0.9218	0.427853	0.7708	chrUn_JGVv266_2_t01
VIT_00s0266g00030	5.75285	5.54517	6.14125	5.93524	0.713879	0.932051	0.8659	1.5116	0.8669	1.3105	0.4215	0.9999	0.780464	0.9504	0.598109	0.8607	chrUn_PDVv266_3_t01
VIT_00s0266g00040	5.90429	5.46617	4.9019	5.51392	0.665507	0.917859	0.7381	0.6763	1.5284	1.0337	0.456377	0.9999	0.419434	0.8244	0.949586	0.9879	chrUn_JGVv266_3_t01
VIT_00s0266g00070	5.98207	6.14238	4.55798	6.19464	0.057184	0.372322	1.1175	0.3335	3.1095	1.0369	0.040999	0.969	0.0350585	0.3853	0.944957	0.9865	chrUn_JGVv266_6_t01
VIT_00s0266g00090	4.72199	6.27009	6.9655	5.77109	0.34627	0.772675	2.9243	1.6193	0.437	0.7076	0.397508	0.9999	0.149338	0.6262	0.542969	0.8345	chrUn_JGVv266_7_t01
VIT_00s0267g00020	9.50623	10.0701	10.4129	10.2261	0.827275	0.959705	1.4782	1.2682	0.8785	1.1142	0.540849	0.9999	0.738546	0.9379	0.780458	0.9346	chrUn_JGVv267_2_t01
VIT_00s0267g00030	9.24997	8.01207	7.81285	7.48292	0.655169	0.914333	0.424	0.871	0.7956	0.693	0.732175	0.9999	0.571304	0.8869	0.365266	0.729	chrUn_JGVv267_3_t01
VIT_00s0267g00050	6.6308	6.34959	6.17856	5.26569	0.126807	0.534907	0.8229	0.8882	0.5311	0.4718	0.761539	0.9999	0.110259	0.5688	0.0593929	0.3159	chrUn_JGVv267_5_t01
VIT_00s0267g00060	13.2872	14.7256	14.7723	14.785	0.977894	0.995083	2.7101	1.0329	1.0089	1.042	0.875334	0.9999	0.965855	0.9909	0.841738	0.9559	chrUn_GSVIVT00005231001_t01
VIT_00s0268g00020	10.7351	11.1717	11.349	11.3286	0.821322	0.957995	1.3533	1.1308	0.9859	1.1149	0.568447	0.9999	0.947559	0.9867	0.613635	0.8679	chrUn_JGVv268_1_t01
VIT_00s0268g00030	4.35011	4.69687	4.96657	4.73312	0.881051	0.971924	1.2717	1.2056	0.8506	1.0254	0.644703	0.9999	0.689692	0.9252	0.950518	0.9882	chrUn_JGVv268_2_t01
VIT_00s0269g00010	12.9634	12.9619	12.8333	12.7508	0.536665	0.871174	0.9989	0.9148	0.9444	0.8639	0.500854	0.9999	0.664884	0.917	0.270952	0.6519	chrUn_JGVv269_1_t01
VIT_00s0269g00020	11.6786	12.1246	12.1134	12.2794	0.532562	0.870183	1.3622	0.9923	1.122	1.1133	0.945899	0.9999	0.317301	0.7691	0.350698	0.7186	chrUn_JGVv269_2_t01
VIT_00s0269g00030	8.60708	9.58271	10.2176	10.4593	0.0225112	0.233977	1.9665	1.5528	1.1824	1.836	0.0497597	0.9832	0.446633	0.8373	0.00784857	0.0982	chrUn_PDVv269_3_t01
VIT_00s0269g00040	11.001	11.4189	11.4826	11.4641	0.971872	0.994126	1.336	1.0451	0.9873	1.0318	0.817416	0.9999	0.946532	0.9867	0.869849	0.9642	chrUn_JGVv269_3_t01
VIT_00s0269g00050	9.26596	8.92132	9.21163	9.27313	0.287168	0.72626	0.7875	1.2229	1.0435	1.2762	0.222333	0.9999	0.794393	0.9539	0.140733	0.4866	chrUn_JGVv269_4_t01
VIT_00s0269g00070	4.58884	5.11405	5.99813	6.37809	0.121621	0.527036	1.4391	1.8456	1.3013	2.4017	0.158863	0.9999	0.541105	0.8765	0.0464256	0.279	chrUn_GSVIVT00005240001_t01
VIT_00s0269g00080	12.0913	12.0447	11.7647	12.0325	0.454424	0.834783	0.9682	0.8236	1.204	0.9916	0.268376	0.9999	0.289352	0.7495	0.961538	0.9907	chrUn_JGVv269_5_t01
VIT_00s0269g00100	7.42603	7.46662	7.73762	6.63412	0.262943	0.704782	1.0285	1.2066	0.4654	0.5616	0.697651	0.9999	0.118459	0.5818	0.236067	0.6125	chrUn_JGVv269_7_t01
VIT_00s0269g00120	4.51874	5.22151	5.74235	5.45617	0.727394	0.935587	1.6276	1.4348	0.8201	1.1766	0.428315	0.9999	0.662617	0.9167	0.72043	0.913	chrUn_GSVIVT00005245001_t01
VIT_00s0269g00130	10.7945	9.26131	9.38442	9.46268	0.846716	0.96334	0.3455	1.0891	1.0557	1.1498	0.727666	0.9999	0.824727	0.9616	0.569389	0.8473	chrUn_JGVv269_8_t01
VIT_00s0269g00140	10.1243	8.61615	8.9061	8.03127	0.242638	0.686306	0.3516	1.2226	0.5453	0.6667	0.580729	0.9999	0.100252	0.5535	0.267766	0.6481	chrUn_JGVv269_9_t01
VIT_00s0269g00150	11.0046	9.54986	9.3885	9.17415	0.698606	0.926622	0.3648	0.8942	0.8619	0.7707	0.71757	0.9999	0.63108	0.9082	0.401228	0.7554	chrUn_JGVv269_10_t01
VIT_00s0269g00180	6.65172	5.26626	6.59639	6.2754	0.135091	0.547895	0.3828	2.5143	0.8005	2.0127	0.0561452	0.9832	0.638301	0.9102	0.143821	0.492	chrUn_JGVv269_12_t01
VIT_00s0270g00010	4.21307	5.56026	4.16895	4.92051	0.0707106	0.412906	2.5442	0.3812	1.6836	0.6418	0.0222172	0.8804	0.207142	0.6909	0.281717	0.6608	chrUn_JGVv270_1_t01
VIT_00s0270g00030	9.49493	9.22874	8.92734	8.75718	0.539575	0.872082	0.8315	0.8115	0.8887	0.7212	0.483933	0.9999	0.692162	0.926	0.275371	0.6558	chrUn_JGVv270_2_t01
VIT_00s0270g00050	14.9971	15.2283	15.0987	15.2415	0.550107	0.877152	1.1738	0.914	1.1041	1.0092	0.370924	0.9999	0.324722	0.7722	0.927153	0.9819	chrUn_JGVv270_3_t01
VIT_00s0270g00090	9.5705	10.2462	10.6011	10.3236	0.315527	0.750114	1.5973	1.279	0.825	1.0551	0.150443	0.9999	0.258715	0.7308	0.751073	0.9249	chrUn_JGVv270_7_t01
VIT_00s0270g00100	11.1499	11.8681	11.8013	11.74	0.810546	0.955383	1.6451	0.9548	0.9584	0.9151	0.736523	0.9999	0.757334	0.9432	0.519381	0.8221	chrUn_JGVv270_8_t01
VIT_00s0270g00110	7.87226	8.40767	8.81785	8.50168	0.669781	0.919177	1.4494	1.3289	0.8032	1.0673	0.395297	0.9999	0.511622	0.8661	0.844926	0.9562	chrUn_JGVv270_9_t01
VIT_00s0270g00120	7.08154	6.81736	7.13898	7.65889	0.6271	0.905149	0.8327	1.2497	1.4339	1.792	0.714785	0.9999	0.555181	0.8813	0.341119	0.7097	chrUn_JGVv270_10_t01
VIT_00s0270g00130	10.7413	11.1392	11.1301	10.8572	0.643219	0.911278	1.3175	0.9937	0.8277	0.8225	0.978832	0.9999	0.425709	0.8282	0.410626	0.7609	chrUn_JGVv270_11_t01
VIT_00s0271g00010	6.75669	5.82607	6.21757	5.9867	0.858626	0.966202	0.5246	1.3118	0.8521	1.1178	0.584996	0.9999	0.747151	0.9405	0.822462	0.9496	chrUn_JGVv271_1_t01
VIT_00s0271g00020	5.376	6.15832	4.60969	5.59424	0.0222224	0.232435	1.7199	0.3418	1.9787	0.6764	0.0066592	0.6956	0.0770307	0.5037	0.305265	0.6814	chrUn_JGVv271_2_t01
VIT_00s0271g00030	11.9124	10.4226	9.92577	8.97675	0.0227005	0.234989	0.3561	0.7087	0.518	0.3671	0.336474	0.9999	0.0700992	0.4887	0.00701576	0.0915	chrUn_JGVv271_3_t01
VIT_00s0271g00040	8.84959	9.36522	9.23925	9.29096	0.859235	0.966241	1.4296	0.9164	1.0365	0.9498	0.585864	0.9999	0.822799	0.9607	0.747783	0.9232	chrUn_JGVv271_4_t01
VIT_00s0271g00050	8.04952	8.03047	8.66182	8.04205	0.0927643	0.469428	0.9869	1.549	0.6508	1.0081	0.0565376	0.9832	0.0610312	0.4682	0.97151	0.9933	chrUn_PDVv271_5_t01
VIT_00s0271g00060	11.7816	10.4151	9.45086	8.95224	0.0316032	0.280075	0.3878	0.5125	0.7078	0.3628	0.0831412	0.9999	0.364251	0.7986	0.010055	0.1143	chrUn_JGVv271_5_t01
VIT_00s0271g00070	8.22495	9.06498	9.11724	9.07626	0.984674	0.99653	1.7901	1.0369	0.972	1.0079	0.868107	0.9999	0.896403	0.9777	0.971386	0.9933	chrUn_JGVv271_6_t01
VIT_00s0271g00080	12.1152	11.9449	11.6487	11.4774	0.0151783	0.186001	0.8887	0.8144	0.888	0.7232	0.063742	0.9999	0.277462	0.7426	0.00440903	0.0683	chrUn_JGVv271_7_t01
VIT_00s0271g00090	14.4725	11.4685	10.5271	10.6994	0.0272307	0.258378	0.1247	0.5207	1.1268	0.5867	0.0117865	0.7753	0.633053	0.909	0.0373562	0.2481	chrUn_JGVv271_8_t01
VIT_00s0271g00100	8.75876	6.06968	6.81281	5.21744	0.0260544	0.252694	0.1551	1.6738	0.3309	0.5539	0.196679	0.9999	0.0072748	0.2134	0.13987	0.4848	chrUn_JGVv271_9_t01
VIT_00s0271g00110	9.78869	14.9082	14.9514	14.668	0.325906	0.756576	34.7631	1.0304	0.8217	0.8467	0.830878	0.9999	0.166242	0.6477	0.239325	0.6158	chrUn_JGVv271_10_t01
VIT_00s0273g00020	12.9322	12.7987	12.7091	13.0025	0.171114	0.601431	0.9116	0.9398	1.2255	1.1517	0.570922	0.9999	0.0680457	0.4849	0.200493	0.5668	chrUn_JGVv273_2_t01
VIT_00s0273g00030	6.01563	6.16985	6.23548	6.62802	0.721487	0.934435	1.1128	1.0465	1.3127	1.3738	0.914948	0.9999	0.523897	0.8708	0.457308	0.7906	chrUn_PDVv273_3_t01
VIT_00s0273g00040	9.36723	9.60565	9.4241	9.72395	0.787822	0.951183	1.1797	0.8818	1.231	1.0855	0.67928	0.9999	0.495412	0.8571	0.787484	0.9373	chrUn_JGVv273_3_t01
VIT_00s0274g00010	6.8506	5.98457	6.97927	5.58629	0.0518859	0.355111	0.5487	1.9927	0.3808	0.7588	0.0880495	0.9999	0.0186397	0.3063	0.488556	0.8073	chrUn_JGVv274_1_t01
VIT_00s0274g00020	4.93059	6.38474	7.12933	6.18723	0.264967	0.706343	2.7399	1.6755	0.5205	0.8721	0.221557	0.9999	0.123829	0.5924	0.743785	0.9211	chrUn_GSVIVT00005295001_t01
VIT_00s0274g00030	7.87642	8.79997	8.72434	8.30224	0.35853	0.782714	1.8968	0.9489	0.7463	0.7082	0.839046	0.9999	0.260324	0.7319	0.185627	0.5471	chrUn_GSVIVT00005296001_t01
VIT_00s0274g00040	10.0194	10.168	10.1549	9.6858	0.0837514	0.44799	1.1084	0.991	0.7224	0.7159	0.956755	0.9999	0.0567722	0.4597	0.0504721	0.292	chrUn_JGVv274_2_t01
VIT_00s0274g00050	14.563	11.3693	10.7227	10.7628	0.235077	0.679493	0.1093	0.6388	1.0282	0.6568	0.129783	0.9999	0.924153	0.9831	0.154677	0.5082	chrUn_JGVv274_3_t01
VIT_00s0274g00070	11.4167	10.0416	10.4768	9.71641	0.45828	0.83607	0.3855	1.3521	0.5903	0.7982	0.476031	0.9999	0.215732	0.6996	0.593873	0.8592	chrUn_JGVv274_5_t01
VIT_00s0274g00080	9.70452	15.0543	14.9399	14.7811	0.323624	0.755257	40.7788	0.9238	0.8958	0.8275	0.529256	0.9999	0.383257	0.808	0.136939	0.4795	chrUn_JGVv274_6_t01
VIT_00s0274g00090	9.22331	9.90709	10.1949	10.4496	0.529769	0.8694	1.6063	1.2208	1.1931	1.4565	0.550321	0.9999	0.596855	0.8956	0.262631	0.6424	chrUn_JGVv274_7_t01
VIT_00s0275g00010	15.2994	15.303	15.3102	15.15	0.551612	0.87788	1.0025	1.005	0.8949	0.8994	0.965244	0.9999	0.336244	0.7798	0.358255	0.724	chrUn_JGVv275_1_t01
VIT_00s0275g00030	11.571	10.5205	10.1766	10.4388	0.681755	0.922591	0.4828	0.7879	1.1993	0.9449	0.404678	0.9999	0.524563	0.871	0.842447	0.956	chrUn_GSVIVT00005309001_t01
VIT_00s0275g00060	6.83497	7.83395	8.743	7.76121	0.329235	0.760162	1.9986	1.8778	0.5064	0.9508	0.216346	0.9999	0.182429	0.6677	0.920514	0.98	chrUn_JGVv275_4_t01
VIT_00s0276g00010	9.1213	9.22164	9.52987	9.26532	0.594261	0.894283	1.072	1.2382	0.8325	1.0307	0.348128	0.9999	0.420047	0.8247	0.893714	0.9713	chrUn_JGVv276_1_t01
VIT_00s0276g00020	4.57101	5.57825	5.35524	4.93428	0.620748	0.902686	2.0101	0.8568	0.7469	0.64	0.739368	0.9999	0.530674	0.8726	0.338935	0.7085	chrUn_JGVv276_2_t01
VIT_00s0276g00030	5.28547	5.16878	5.08141	5.58813	0.614189	0.899995	0.9223	0.9412	1.4208	1.3373	0.873521	0.9999	0.358126	0.7956	0.446268	0.7827	chrUn_GSVIVT00005313001_t01
VIT_00s0276g00050	10.2305	9.7735	10.1803	9.98139	0.654248	0.914263	0.7285	1.3257	0.8712	1.155	0.35972	0.9999	0.653114	0.9141	0.638532	0.8793	chrUn_JGVv276_4_t01
VIT_00s0276g00060	8.75093	8.78228	9.2565	8.26025	0.301554	0.73953	1.022	1.3892	0.5013	0.6964	0.459097	0.9999	0.123767	0.5922	0.415382	0.7636	chrUn_JGVv276_5_t01
VIT_00s0276g00070	7.08998	6.53318	7.66096	6.38861	0.115216	0.51573	0.6798	2.1852	0.414	0.9046	0.0915509	0.9999	0.0580413	0.4625	0.826022	0.9506	chrUn_JGVv276_6_t01
VIT_00s0276g00080	7.18073	7.01958	6.98526	6.7266	0.921765	0.981708	0.8943	0.9765	0.8359	0.8162	0.96567	0.9999	0.745788	0.9402	0.713507	0.9102	chrUn_JGVv276_7_t01
VIT_00s0279g00010	8.91759	9.62218	9.20025	9.79041	0.473502	0.843834	1.6297	0.7464	1.5054	1.1237	0.396774	0.9999	0.237734	0.7171	0.73459	0.9181	chrUn_JGVv279_1_t01
VIT_00s0279g00030	14.3654	14.5937	14.9463	14.7282	0.360497	0.783783	1.1714	1.2769	0.8597	1.0977	0.159248	0.9999	0.380574	0.8069	0.58777	0.8564	chrUn_JGVv279_3_t01
VIT_00s0279g00040	11.9077	12.4464	12.8951	12.6462	0.580602	0.888347	1.4527	1.3648	0.8415	1.1485	0.300731	0.9999	0.564304	0.8847	0.643288	0.8813	chrUn_JGVv279_4_t01
VIT_00s0279g00050	10.6871	11.5377	12.3534	11.6375	0.395299	0.804627	1.8033	1.7601	0.6088	1.0716	0.213544	0.9999	0.273986	0.7407	0.878018	0.9668	chrUn_JGVv279_5_t01
VIT_00s0279g00060	5.19417	5.19327	4.77584	4.51446	0.440385	0.828494	0.9994	0.7488	0.8343	0.6247	0.434891	0.9999	0.624156	0.9055	0.206721	0.5743	chrUn_GSVIVT00005637001_t01
VIT_00s0279g00070	13.7173	13.7672	13.7809	13.7866	0.995258	0.999236	1.0352	1.0095	1.0039	1.0135	0.946857	0.9999	0.977944	0.9946	0.924872	0.9814	chrUn_JGVv279_6_t01
VIT_00s0279g00080	10.8344	11.2586	11.1199	11.1864	0.94962	0.989018	1.3419	0.9083	1.0472	0.9511	0.749247	0.9999	0.878182	0.9735	0.867764	0.9638	chrUn_JGVv279_7_t01
VIT_00s0279g00090	10.2844	11.1625	11.282	11.5866	0.388901	0.799767	1.838	1.0864	1.235	1.3417	0.706018	0.9999	0.338593	0.782	0.184819	0.5462	chrUn_JGVv279_8_t01
VIT_00s0279g00100	11.9446	15.2647	15.4316	15.3076	0.849213	0.963655	9.987	1.1227	0.9176	1.0302	0.584088	0.9999	0.6839	0.9229	0.888019	0.9694	chrUn_JGVv279_9_t01
VIT_00s0279g00110	7.71261	7.82493	8.34778	8.37958	0.471105	0.842991	1.081	1.4368	1.0223	1.4688	0.304606	0.9999	0.949909	0.9871	0.276491	0.6565	chrUn_JGVv279_10_t01
VIT_00s0279g00120	5.3221	5.03125	5.04321	5.28465	0.932315	0.983967	0.8174	1.0083	1.1822	1.192	0.987575	0.9999	0.753207	0.942	0.741431	0.9202	chrUn_PDVv279_10_t01
VIT_00s0281g00010	9.05585	8.34392	7.66493	8.11978	0.642035	0.91103	0.6105	0.6246	1.3706	0.8561	0.358225	0.9999	0.537167	0.8757	0.760678	0.9276	chrUn_JGVv281_1_t01
VIT_00s0281g00020	5.52326	4.87551	5.37956	4.89495	0.744863	0.939922	0.6383	1.4182	0.7147	1.0136	0.500275	0.9999	0.516861	0.8678	0.97921	0.9949	chrUn_JGVv281_2_t01
VIT_00s0282g00010	12.5423	11.7026	11.6467	11.8628	0.541861	0.873001	0.5588	0.962	1.1615	1.1174	0.782364	0.9999	0.28871	0.7492	0.430321	0.7726	chrUn_JGVv282_1_t01
VIT_00s0282g00020	10.7709	10.1218	10.2445	8.3769	0.000419082	0.0180848	0.6377	1.0888	0.274	0.2984	0.801023	0.9999	0.000366206	0.0444	0.000786074	0.0216	chrUn_JGVv282_2_t01
VIT_00s0282g00030	11.0027	11.0933	11.1539	11.0807	0.929195	0.982814	1.0648	1.0429	0.9506	0.9913	0.767859	0.9999	0.721533	0.9336	0.951084	0.9882	chrUn_JGVv282_3_t01
VIT_00s0282g00040	10.0098	10.1498	10.4264	10.6419	0.227977	0.672295	1.1019	1.2113	1.1611	1.4065	0.332218	0.9999	0.448997	0.8374	0.0880605	0.3852	chrUn_JGVv282_4_t01
VIT_00s0282g00050	9.96488	9.9	10.157	10.4668	0.0902519	0.464313	0.956	1.195	1.2395	1.4812	0.312948	0.9999	0.225076	0.7057	0.0294062	0.2155	chrUn_JGVv282_5_t01
VIT_00s0282g00060	6.12266	6.19092	6.36179	7.32384	0.252277	0.695638	1.0485	1.1257	1.9481	2.193	0.814669	0.9999	0.191084	0.6768	0.125058	0.4597	chrUn_JGVv282_6_t01
VIT_00s0283g00010	8.03028	8.53514	8.92427	8.28003	0.48448	0.849078	1.419	1.3096	0.6398	0.8379	0.470488	0.9999	0.234552	0.7141	0.635552	0.8779	chrUn_JGVv283_1_t01
VIT_00s0283g00020	14.1836	14.276	14.5791	14.3587	0.325016	0.756043	1.0662	1.2338	0.8583	1.059	0.148963	0.9999	0.291281	0.7502	0.690542	0.9005	chrUn_JGVv283_2_t01
VIT_00s0283g00030	14.1897	13.9027	13.8596	13.3938	0.0813596	0.442232	0.8196	0.9706	0.724	0.7028	0.861285	0.9999	0.0636174	0.4743	0.0435122	0.2694	chrUn_JGVv283_3_t01
VIT_00s0283g00050	9.69788	10.6515	10.7141	10.7566	0.832407	0.960639	1.9367	1.0444	1.0299	1.0756	0.720983	0.9999	0.808483	0.9576	0.549411	0.8375	chrUn_JGVv283_5_t01
VIT_00s0283g00060	13.9093	14.3622	14.3429	14.3694	0.984088	0.996448	1.3688	0.9868	1.0185	1.005	0.90042	0.9999	0.863184	0.9699	0.962347	0.9909	chrUn_JGVv283_6_t01
VIT_00s0283g00070	12.416	12.2523	12.0023	11.5706	0.0171725	0.201235	0.8928	0.8409	0.7414	0.6234	0.284681	0.9999	0.0681619	0.485	0.00502965	0.0739	chrUn_JGVv283_7_t01
VIT_00s0283g00080	6.04965	7.79637	7.59549	8.31813	0.375587	0.792354	3.3559	0.87	1.6502	1.4357	0.704995	0.9999	0.177363	0.6617	0.327686	0.6998	chrUn_JGVv283_8_t01
VIT_00s0283g00090	7.59394	8.60192	8.26071	9.0398	0.699676	0.927244	2.0111	0.7894	1.716	1.3546	0.712641	0.9999	0.401887	0.8151	0.636619	0.8786	chrUn_PDVv283_10_t01
VIT_00s0285g00010	13.1957	12.6634	12.6407	12.6235	0.974017	0.994559	0.6914	0.9844	0.9881	0.9727	0.897238	0.9999	0.921634	0.9827	0.820053	0.949	chrUn_JGVv285_1_t01
VIT_00s0285g00020	10.8747	10.5218	10.6792	10.7822	0.75912	0.943393	0.783	1.1152	1.074	1.1978	0.657156	0.9999	0.771251	0.9476	0.463579	0.7938	chrUn_JGVv285_2_t01
VIT_00s0285g00030	10.8068	10.9936	11.0934	10.9874	0.885609	0.972605	1.1383	1.0716	0.9292	0.9957	0.680941	0.9999	0.662207	0.9167	0.979442	0.9949	chrUn_GSVIVT00005693001_t01
VIT_00s0285g00040	10.0668	9.67416	10.0423	9.96565	0.84075	0.962478	0.7617	1.2907	0.9482	1.2239	0.578792	0.9999	0.907788	0.9799	0.660079	0.8876	chrUn_JGVv285_3_t01
VIT_00s0285g00050	11.5754	12.3439	12.4377	12.7998	0.0258663	0.251738	1.7035	1.0672	1.2853	1.3717	0.585659	0.9999	0.0396288	0.4033	0.0105875	0.1184	chrUn_JGVv285_4_t01
VIT_00s0285g00060	11.592	11.282	11.2818	11.3818	0.871275	0.969144	0.8066	0.9998	1.0718	1.0716	0.999117	1	0.650692	0.913	0.651486	0.8842	chrUn_JGVv285_5_t01
VIT_00s0285g00070	12.1817	12.2396	12.149	12.1728	0.940694	0.986484	1.041	0.9391	1.0166	0.9547	0.737371	0.9999	0.929829	0.9838	0.804597	0.9431	chrUn_JGVv285_6_t01
VIT_00s0285g00080	11.6545	11.2092	11.0865	9.97175	0.00426091	0.0882805	0.7344	0.9185	0.4618	0.4241	0.753003	0.9999	0.00616292	0.1979	0.00259174	0.0483	chrUn_JGVv285_7_t01
VIT_00s0286g00010	9.05317	10.7356	10.6556	9.93214	0.0694824	0.40873	3.2096	0.9461	0.6057	0.573	0.830609	0.9999	0.0580481	0.4625	0.0361512	0.2435	chrUn_JGVv286_1_t01
VIT_00s0286g00020	10.5464	8.69365	8.63016	6.95071	0.00302383	0.0713309	0.2769	0.9569	0.3122	0.2988	0.907405	0.9999	0.00341517	0.1506	0.0024644	0.0469	chrUn_JGVv286_2_t01
VIT_00s0286g00030	6.03946	8.65868	7.51817	6.25494	0.00141753	0.0422049	6.1442	0.4536	0.4166	0.189	0.0705001	0.9999	0.0460336	0.4248	0.000317538	0.0112	chrUn_JGVv286_3_t01
VIT_00s0286g00040	5.69546	4.3903	5.09284	5.35013	0.276707	0.717149	0.4047	1.6274	1.1952	1.9451	0.256319	0.9999	0.67566	0.92	0.123267	0.4571	chrUn_JGVv286_4_t01
VIT_00s0286g00050	5.8579	4.17947	5.08913	4.37282	0.262937	0.704782	0.3124	1.8786	0.6087	1.1434	0.122377	0.9999	0.22142	0.7036	0.739374	0.9195	chrUn_JGVv286_5_t01
VIT_00s0286g00080	5.798	7.06282	7.55138	8.18794	0.327736	0.758624	2.403	1.403	1.5546	2.1812	0.515871	0.9999	0.398036	0.8139	0.138571	0.4826	chrUn_JGVv286_7_t01
VIT_00s0286g00090	7.60502	8.22102	8.58685	8.11039	0.759485	0.943522	1.5326	1.2886	0.7187	0.9262	0.587938	0.9999	0.480897	0.8503	0.86965	0.9642	chrUn_JGVv286_8_t01
VIT_00s0286g00100	4.75231	5.01143	5.14907	4.84304	0.87569	0.970726	1.1968	1.1001	0.8089	0.8898	0.817846	0.9999	0.609008	0.9007	0.778142	0.9337	chrUn_JGVv286_9_t01
VIT_00s0286g00110	7.06828	6.73194	6.47738	6.87019	0.753408	0.942418	0.792	0.8382	1.3129	1.1006	0.632016	0.9999	0.460725	0.8422	0.794607	0.939	chrUn_JGVv286_10_t01
VIT_00s0286g00130	8.27185	7.82264	7.70618	6.50887	0.0110741	0.15548	0.7324	0.9224	0.4361	0.4023	0.801366	0.9999	0.0125695	0.2644	0.00653168	0.0872	chrUn_JGVv286_11_t01
VIT_00s0286g00140	6.98804	5.591	5.1664	5.51406	0.828387	0.959723	0.3797	0.745	1.2725	0.9481	0.566811	0.9999	0.638879	0.9103	0.917197	0.9794	chrUn_JGVv286_12_t01
VIT_00s0287g00010	8.70924	9.69722	10.1825	10.0928	0.21593	0.660165	1.9834	1.3998	0.9397	1.3155	0.101145	0.9999	0.758454	0.9437	0.179214	0.5395	chrUn_JGVv287_1_t01
VIT_00s0287g00020	8.88543	9.28121	9.2671	9.2331	0.993174	0.99854	1.3157	0.9903	0.9767	0.9672	0.973497	0.9999	0.936245	0.9846	0.909866	0.977	chrUn_JGVv287_2_t01
VIT_00s0287g00030	11.1039	11.6158	11.5817	12.0055	0.128981	0.538084	1.4259	0.9766	1.3415	1.3101	0.88136	0.9999	0.0689019	0.4864	0.0934635	0.3974	chrUn_JGVv287_3_t01
VIT_00s0287g00040	11.2346	11.5903	11.8	11.9024	0.334956	0.764651	1.2797	1.1564	1.0735	1.2415	0.329052	0.9999	0.632229	0.9087	0.148954	0.4992	chrUn_JGVv287_4_t01
VIT_00s0287g00050	12.1321	12.6102	12.6041	12.7017	0.868124	0.968208	1.3929	0.9958	1.07	1.0655	0.97651	0.9999	0.636838	0.91	0.657921	0.8868	chrUn_JGVv287_5_t01
VIT_00s0287g00070	11.2534	11.4358	11.6712	11.8928	0.0383321	0.305235	1.1348	1.1772	1.166	1.3726	0.179021	0.9999	0.205359	0.69	0.0111038	0.1219	chrUn_JGVv287_7_t01
VIT_00s0287g00080	12.7497	13.0107	13.0113	13.3035	0.0975955	0.479977	1.1983	1.0004	1.2245	1.225	0.996981	1	0.061765	0.4702	0.0612699	0.3211	chrUn_JGVv287_8_t01
VIT_00s0287g00100	5.7632	4.98586	4.92934	5.80284	0.42444	0.820252	0.5834	0.9616	1.8321	1.7617	0.939427	0.9999	0.243854	0.7201	0.275249	0.6558	chrUn_JGVv287_9_t01
VIT_00s0288g00020	4.73197	5.53773	4.01499	4.06922	0.0255432	0.250064	1.7481	0.348	1.0383	0.3614	0.0166344	0.8076	0.929765	0.9838	0.0206399	0.1744	chrUn_JGVv288_2_t01
VIT_00s0288g00030	7.46827	7.04188	6.10465	7.14017	0.254696	0.697929	0.7441	0.5222	2.0499	1.0705	0.175397	0.9999	0.135235	0.607	0.885818	0.969	chrUn_JGVv288_3_t01
VIT_00s0288g00040	5.78214	6.65366	6.08617	6.10168	0.659644	0.915895	1.8296	0.6748	1.0108	0.6821	0.425423	0.9999	0.982558	0.9958	0.438094	0.7781	chrUn_PDVv288_2_t01
VIT_00s0288g00050	6.2792	5.8732	5.32885	5.16679	0.484651	0.849079	0.7547	0.6857	0.8937	0.6128	0.376917	0.9999	0.791686	0.9533	0.252961	0.6319	chrUn_JGVv288_4_t01
VIT_00s0288g00060	6.8133	7.23202	7.33833	6.71047	0.538582	0.871945	1.3367	1.0765	0.6471	0.6966	0.860153	0.9999	0.300966	0.756	0.389321	0.7486	chrUn_JGVv288_5_t01
VIT_00s0288g00070	5.25553	5.6416	5.75498	6.55854	0.450978	0.83316	1.3068	1.0818	1.7454	1.8881	0.885825	0.9999	0.311628	0.7641	0.249089	0.6263	chrUn_JGVv288_6_t01
VIT_00s0291g00020	8.69585	6.70283	5.89858	6.25033	0.360686	0.784114	0.2512	0.5727	1.2761	0.7308	0.156639	0.9999	0.531788	0.8726	0.421854	0.7669	chrUn_JGVv291_2_t01
VIT_00s0291g00030	9.58057	8.9539	8.63244	9.40609	0.418858	0.816417	0.6477	0.8003	1.7096	1.3681	0.58441	0.9999	0.191633	0.6776	0.442429	0.7806	chrUn_JGVv291_3_t01
VIT_00s0291g00050	10.3858	13.1484	13.3287	13.6272	0.372085	0.791005	6.7862	1.1332	1.2299	1.3936	0.598619	0.9999	0.384906	0.8081	0.166183	0.5234	chrUn_JGVv291_4_t01
VIT_00s0291g00060	13.4021	10.6481	10.5274	10.0055	0.296607	0.734884	0.1482	0.9197	0.6964	0.6406	0.781314	0.9999	0.233555	0.7136	0.144093	0.4923	chrUn_JGVv291_5_t01
VIT_00s0291g00070	9.387	10.7634	11.0905	11.5222	0.0209486	0.225137	2.5962	1.2545	1.3489	1.6921	0.218288	0.9999	0.106308	0.5627	0.00583234	0.0811	chrUn_JGVv291_6_t01
VIT_00s0291g00080	8.32233	10.7402	11.2314	11.5237	0.0528655	0.358935	5.3438	1.4056	1.2246	1.7213	0.126943	0.9999	0.359605	0.7959	0.0169653	0.1554	chrUn_JGVv291_7_t01
VIT_00s0291g00090	11.5434	11.9928	11.6473	12.077	0.226756	0.670718	1.3655	0.787	1.347	1.0601	0.190623	0.9999	0.105387	0.5609	0.747454	0.923	chrUn_JGVv291_8_t01
VIT_00s0291g00100	11.7363	12.8696	12.8459	13.2565	0.133755	0.545761	2.1937	0.9837	1.3292	1.3075	0.916185	0.9999	0.0743077	0.4986	0.0920371	0.3938	chrUn_JGVv291_9_t01
VIT_00s0294g00010	10.453	9.14982	8.79603	8.91227	0.829869	0.959723	0.4052	0.7825	1.0839	0.8482	0.551337	0.9999	0.84454	0.9662	0.688812	0.8995	chrUn_JGVv294_1_t01
VIT_00s0294g00020	5.86732	4.1688	4.38516	4.53991	0.854824	0.965735	0.3081	1.1618	1.1132	1.2933	0.746246	0.9999	0.816899	0.9597	0.579293	0.8522	chrUn_PDVv294_2_t01
VIT_00s0294g00030	6.23625	6.82676	5.67293	5.07377	0.0223369	0.233049	1.5058	0.4494	0.6601	0.2967	0.0688308	0.9999	0.338092	0.7816	0.00691457	0.0907	chrUn_GSVIVT00005785001_t01
VIT_00s0294g00040	6.15803	4.67598	4.43287	5.5921	0.229903	0.674246	0.358	0.8449	2.2334	1.887	0.730455	0.9999	0.105374	0.5609	0.198137	0.564	chrUn_JGVv294_2_t01
VIT_00s0294g00060	11.1066	9.2454	9.14948	9.09402	0.934974	0.984638	0.2753	0.9357	0.9623	0.9004	0.819298	0.9999	0.894893	0.9773	0.718565	0.9125	chrUn_JGVv294_4_t01
VIT_00s0294g00070	6.84041	6.75204	6.83926	6.16072	0.681648	0.922591	0.9406	1.0623	0.6248	0.6637	0.91774	0.9999	0.423362	0.8267	0.484986	0.8059	chrUn_JGVv294_5_t01
VIT_00s0294g00080	7.26709	6.83715	7.10954	6.24344	0.419787	0.817453	0.7423	1.2078	0.5486	0.6626	0.684362	0.9999	0.199963	0.6845	0.377275	0.7393	chrUn_JGVv294_6_t01
VIT_00s0294g00090	4.18186	4.92054	4.41688	4.50775	0.67245	0.919749	1.6687	0.7053	1.065	0.7512	0.405683	0.9999	0.880302	0.974	0.494996	0.8107	chrUn_JGVv294_7_t01
VIT_00s0294g00100	8.34058	9.16027	8.56467	8.31246	0.168042	0.596822	1.765	0.6618	0.8396	0.5556	0.194132	0.9999	0.579448	0.8893	0.0671578	0.3368	chrUn_PDVv294_9_t01
VIT_00s0299g00010	13.8236	13.756	13.9155	13.1455	0.0988335	0.482858	0.9542	1.1169	0.5864	0.655	0.666666	0.9999	0.0421553	0.4115	0.104192	0.4208	chrUn_JGVv299_1_t01
VIT_00s0299g00030	9.58717	9.85134	10.1105	9.95066	0.719074	0.933288	1.2009	1.1968	0.8951	1.0713	0.423496	0.9999	0.620725	0.9042	0.758367	0.9273	chrUn_JGVv299_3_t01
VIT_00s0299g00040	9.68596	9.97136	10.0722	9.83289	0.612005	0.899548	1.2187	1.0724	0.8472	0.9085	0.677927	0.9999	0.326401	0.7736	0.568643	0.8471	chrUn_JGVv299_4_t01
VIT_00s0299g00050	9.61076	10.3418	9.95177	9.82801	0.259578	0.701409	1.6598	0.7631	0.9178	0.7004	0.231619	0.9999	0.702158	0.928	0.117219	0.4476	chrUn_JGVv299_5_t01
VIT_00s0299g00060	12.6713	12.9468	13.0452	13.0224	0.830128	0.959723	1.2104	1.0706	0.9843	1.0538	0.562139	0.9999	0.893032	0.977	0.655747	0.8861	chrUn_JGVv299_6_t01
VIT_00s0299g00070	10.8926	10.7292	10.6652	10.6261	0.926795	0.98259	0.8929	0.9566	0.9732	0.931	0.811668	0.9999	0.883907	0.9747	0.700932	0.9047	chrUn_JGVv299_7_t01
VIT_00s0299g00080	11.1856	10.7987	10.8401	10.7127	0.820912	0.957904	0.7648	1.0291	0.9155	0.9422	0.841966	0.9999	0.540296	0.8763	0.678984	0.8953	chrUn_JGVv299_8_t01
VIT_00s0299g00090	10.3053	9.64187	9.18106	8.71318	0.019217	0.21435	0.6314	0.7266	0.723	0.5253	0.15143	0.9999	0.145398	0.6207	0.00517804	0.0755	chrUn_GSVIVT00005820001_t01
VIT_00s0299g00100	13.2355	12.484	12.3479	12.3174	0.889789	0.973591	0.594	0.9099	0.9791	0.891	0.712134	0.9999	0.934244	0.9843	0.6518	0.8842	chrUn_JGVv299_9_t01
VIT_00s0299g00110	11.2158	11.6652	11.9101	11.7775	0.728923	0.936103	1.3655	1.185	0.9122	1.0809	0.429624	0.9999	0.668061	0.9183	0.716512	0.9115	chrUn_JGVv299_10_t01
VIT_00s0301g00020	12.1214	13.0506	13.1345	13.129	0.902334	0.976775	1.9042	1.0598	0.9962	1.0558	0.686989	0.9999	0.979079	0.9951	0.70633	0.9072	chrUn_JGVv301_2_t01
VIT_00s0301g00030	14.4184	14.5022	14.5384	14.5153	0.956826	0.990752	1.0598	1.0254	0.9841	1.0091	0.770496	0.9999	0.852221	0.9679	0.915948	0.9791	chrUn_JGVv301_3_t01
VIT_00s0301g00040	12.5703	12.073	11.6029	12.6002	0.00319665	0.0734811	0.7084	0.7219	1.9963	1.4411	0.0948781	0.9999	0.000752893	0.0654	0.0621189	0.3232	chrUn_JGVv301_4_t01
VIT_00s0301g00050	11.557	11.446	11.3305	10.6463	0.00156467	0.0450463	0.926	0.9231	0.6223	0.5745	0.607506	0.9999	0.00369137	0.1545	0.000840699	0.0228	chrUn_JGVv301_5_t01
VIT_00s0301g00060	9.93183	11.6905	11.8806	11.99	0.801429	0.953366	3.3838	1.1409	1.0787	1.2307	0.677633	0.9999	0.81096	0.9579	0.513258	0.8199	chrUn_JGVv301_6_t01
VIT_00s0301g00070	9.52078	12.3467	12.4328	12.4626	0.965284	0.991837	7.0905	1.0615	1.0209	1.0837	0.850019	0.9999	0.947788	0.9867	0.79909	0.9409	chrUn_JGVv301_7_t01
VIT_00s0301g00080	9.87879	11.1861	11.2191	11.3179	0.969277	0.993059	2.4749	1.0231	1.0709	1.0956	0.952399	0.9999	0.85792	0.9685	0.811358	0.9455	chrUn_JGVv301_8_t01
VIT_00s0301g00090	4.76786	9.69059	9.33649	8.26058	0.0427733	0.32195	30.3311	0.7824	0.4744	0.3711	0.539224	0.9999	0.0666801	0.4822	0.0162428	0.1511	chrUn_JGVv301_9_t01
VIT_00s0301g00100	7.9515	8.19907	8.93862	9.65209	0.0286134	0.265174	1.1872	1.6697	1.6397	2.7378	0.16457	0.9999	0.179639	0.6643	0.00802376	0.0997	chrUn_JGVv301_10_t01
VIT_00s0301g00110	11.3819	11.4548	11.5347	11.2809	0.571176	0.884509	1.0519	1.0569	0.8387	0.8864	0.744688	0.9999	0.303305	0.7572	0.479098	0.8026	chrUn_JGVv301_11_t01
VIT_00s0301g00120	6.4108	6.88417	6.19858	6.8408	0.446469	0.831452	1.3883	0.6218	1.5607	0.9704	0.258641	0.9999	0.289563	0.7495	0.94261	0.9859	chrUn_JGVv301_12_t01
VIT_00s0301g00130	5.23519	4.57494	4.64588	5.19576	0.579216	0.888022	0.6328	1.0504	1.464	1.5378	0.913094	0.9999	0.399458	0.8146	0.34199	0.7105	chrUn_PDVv301_13_t01
VIT_00s0301g00150	7.05834	8.14018	7.91285	7.67174	0.827791	0.959723	2.1167	0.8542	0.8461	0.7227	0.766378	0.9999	0.752674	0.9418	0.541032	0.8334	chrUn_JGVv301_13_t01
VIT_00s0301g00160	6.05772	6.20367	5.68132	6.00709	0.778173	0.948891	1.1065	0.6962	1.2533	0.8726	0.485665	0.9999	0.663148	0.9168	0.79254	0.9383	chrUn_JGVv301_14_t01
VIT_00s0301g00170	13.1184	12.8869	12.8453	12.9354	0.902301	0.976775	0.8517	0.9716	1.0645	1.0342	0.8352	0.9999	0.65239	0.9138	0.808163	0.9444	chrUn_JGVv301_15_t01
VIT_00s0301g00180	12.6128	12.7069	12.6824	12.7435	0.895303	0.97521	1.0674	0.9832	1.0432	1.0257	0.85204	0.9999	0.642194	0.9116	0.780605	0.9347	chrUn_JGVv301_16_t01
VIT_00s0301g00190	9.06675	8.49519	7.79863	8.4756	0.215291	0.659062	0.6729	0.617	1.5988	0.9865	0.124461	0.9999	0.135124	0.6067	0.965062	0.9916	chrUn_JGVv301_17_t01
VIT_00s0302g00010	10.9092	11.0703	11.0812	11.2698	0.587362	0.890048	1.1182	1.0075	1.1397	1.1483	0.960199	0.9999	0.387563	0.8096	0.361096	0.7255	chrUn_JGVv302_1_t01
VIT_00s0302g00020	7.92331	7.14065	7.66661	7.43406	0.630313	0.906255	0.5813	1.4399	0.8511	1.2255	0.340461	0.9999	0.67212	0.9193	0.593562	0.8591	chrUn_JGVv302_2_t01
VIT_00s0302g00040	6.70441	7.48728	7.1957	7.38394	0.745892	0.940264	1.7205	0.817	1.1394	0.9309	0.452682	0.9999	0.627172	0.907	0.789544	0.9374	chrUn_JGVv302_4_t01
VIT_00s0302g00050	12.5606	12.9617	13.0746	12.7724	0.0752351	0.425918	1.3205	1.0814	0.811	0.877	0.391123	0.9999	0.0251178	0.348	0.153484	0.5061	chrUn_JGVv302_5_t01
VIT_00s0302g00060	11.1625	11.2503	11.2093	11.5385	0.469011	0.842184	1.0627	0.972	1.2563	1.2211	0.887941	0.9999	0.260957	0.7327	0.324197	0.6972	chrUn_JGVv302_6_t01
VIT_00s0304g00010	14.356	15.3114	15.4276	15.2772	0.794116	0.952245	1.9392	1.0839	0.9009	0.9765	0.61851	0.9999	0.5194	0.8682	0.883043	0.9681	chrUn_PDVv304_1_t01
VIT_00s0304g00020	12.1599	10.3074	9.94265	8.67736	2.89e-05	0.00268488	0.2769	0.7766	0.416	0.3231	0.276317	0.9999	0.000409384	0.0461	1.22e-05	0.0011	chrUn_JGVv304_1_t01
VIT_00s0304g00030	13.8416	13.2511	13.1357	13.1781	0.891496	0.974177	0.6641	0.9231	1.0298	0.9507	0.637566	0.9999	0.862418	0.9696	0.765531	0.9289	chrUn_JGVv304_2_t01
VIT_00s0304g00040	6.31977	8.78509	8.54478	10.0309	0.265074	0.706396	5.5225	0.8466	2.8013	2.3715	0.804379	0.9999	0.130458	0.5997	0.203148	0.5696	chrUn_JGVv304_3_t01
VIT_00s0304g00050	10.5999	10.9263	10.8812	10.5857	0.425299	0.820939	1.2539	0.9692	0.8148	0.7897	0.872902	0.9999	0.297377	0.754	0.230658	0.6052	chrUn_JGVv304_4_t01
VIT_00s0304g00060	5.1119	5.5296	6.42025	6.80613	0.0831383	0.447007	1.3358	1.854	1.3067	2.4226	0.125698	0.9999	0.502409	0.8608	0.0303747	0.2196	chrUn_JGVv304_5_t01
VIT_00s0304g00070	12.6644	12.4448	11.8653	11.6162	0.0343161	0.290199	0.8588	0.6692	0.8414	0.5631	0.0725475	0.9999	0.433233	0.8318	0.011692	0.1255	chrUn_JGVv304_6_t01
VIT_00s0304g00080	12.3373	9.99702	9.58602	8.39525	0.0323137	0.282658	0.1975	0.7521	0.4381	0.3295	0.504348	0.9999	0.0574972	0.4609	0.0119016	0.1269	chrUn_JGVv304_7_t01
VIT_00s0308g00010	8.35239	9.02416	8.26735	9.42724	0.304373	0.741458	1.593	0.5918	2.2344	1.3223	0.32054	0.9999	0.130762	0.5997	0.595283	0.8597	chrUn_JGVv308_1_t01
VIT_00s0308g00020	5.67665	7.1703	7.19338	5.59816	0.185171	0.620557	2.816	1.0161	0.331	0.3363	0.981259	0.9999	0.109569	0.5681	0.11465	0.443	chrUn_JGVv308_2_t01
VIT_00s0308g00030	8.93835	9.80131	9.03065	10.017	0.0493396	0.345938	1.8188	0.5861	1.9812	1.1613	0.0657694	0.9999	0.0199439	0.3153	0.600056	0.8616	chrUn_PDVv308_3_t01
VIT_00s0309g00010	11.8467	12.0506	11.6371	11.7231	0.129965	0.539624	1.1518	0.7508	1.0614	0.7969	0.0564036	0.9832	0.685592	0.9239	0.127845	0.4635	chrUn_PDVv309_1_t01
VIT_00s0309g00020	10.3235	11.2596	11.673	11.337	0.235884	0.680632	1.9133	1.3319	0.7922	1.0551	0.111247	0.9999	0.193393	0.6786	0.762245	0.9281	chrUn_JGVv309_1_t01
VIT_00s0309g00050	7.68141	10.6571	10.1669	9.46101	0.538789	0.871954	7.8663	0.712	0.613	0.4365	0.650277	0.9999	0.514296	0.8673	0.271326	0.6524	chrUn_JGVv309_4_t01
VIT_00s0309g00080	7.25942	8.11104	7.84505	8.01023	0.825628	0.959228	1.8045	0.8316	1.1213	0.9325	0.542086	0.9999	0.704616	0.9285	0.816942	0.9478	chrUn_JGVv309_6_t01
VIT_00s0309g00090	7.44886	8.8928	8.69957	8.34917	0.833601	0.960657	2.7206	0.8747	0.7844	0.686	0.833121	0.9999	0.702549	0.928	0.554006	0.8397	chrUn_JGVv309_7_t01
VIT_00s0313g00010	7.39109	4.93378	6.28234	5.87267	0.0715737	0.41562	0.1821	2.5466	0.7528	1.917	0.0257226	0.9031	0.486843	0.8535	0.115162	0.444	chrUn_JGVv313_1_t01
VIT_00s0313g00020	10.9308	11.3072	11.3508	11.2129	0.807829	0.954739	1.298	1.0307	0.9088	0.9367	0.840271	0.9999	0.525054	0.871	0.663578	0.8885	chrUn_JGVv313_2_t01
VIT_00s0313g00030	15.3925	14.9845	15.1156	15.0681	0.601595	0.89676	0.7537	1.0951	0.9676	1.0597	0.322094	0.9999	0.718476	0.9322	0.526396	0.826	chrUn_JGVv313_3_t01
VIT_00s0313g00040	12.9919	12.5631	12.3639	12.4664	0.670693	0.919312	0.7428	0.8711	1.0736	0.9352	0.374192	0.9999	0.646444	0.9123	0.665053	0.8891	chrUn_JGVv313_4_t01
VIT_00s0313g00050	4.68766	5.67834	5.33683	5.92911	0.737888	0.938023	1.9871	0.7892	1.5076	1.1898	0.655363	0.9999	0.439932	0.8351	0.742978	0.9208	chrUn_JGVv313_5_t01
VIT_00s0313g00060	7.53755	7.92823	8.05284	8.48099	0.580696	0.888394	1.311	1.0902	1.3455	1.4669	0.822684	0.9999	0.442714	0.8362	0.322752	0.6965	chrUn_GSVIVT00005933001_t01
VIT_00s0313g00070	11.3587	11.2893	11.2015	11.456	0.656842	0.914812	0.9531	0.9409	1.193	1.1225	0.755654	0.9999	0.369392	0.8012	0.555711	0.8404	chrUn_JGVv313_6_t01
VIT_00s0313g00080	11.7581	11.901	12.3808	11.4351	0.139744	0.554092	1.1041	1.3945	0.5192	0.724	0.308962	0.9999	0.0485263	0.431	0.32295	0.6966	chrUn_JGVv313_7_t01
VIT_00s0316g00010	8.41027	8.91856	8.95961	8.31714	0.677528	0.921409	1.4224	1.0289	0.6406	0.6591	0.959889	0.9999	0.43283	0.8315	0.462608	0.7935	chrUn_JGVv316_1_t01
VIT_00s0316g00020	5.40704	9.63122	10.3044	10.3925	0.381124	0.796132	18.6898	1.5946	1.063	1.695	0.262495	0.9999	0.882529	0.9747	0.205965	0.5734	chrUn_PDVv316_2_t01
VIT_00s0316g00040	9.72236	8.89613	9.14483	8.37207	0.561589	0.881598	0.564	1.1881	0.5853	0.6954	0.734825	0.9999	0.295309	0.7527	0.476388	0.8015	chrUn_PDVv316_4_t01
VIT_00s0316g00050	8.1226	10.5286	10.9226	11.1544	0.33085	0.761083	5.3002	1.314	1.1743	1.543	0.35344	0.9999	0.583894	0.8915	0.143442	0.4912	chrUn_PDVv316_5_t01
VIT_00s0316g00060	6.02356	7.30471	7.9672	8.17049	0.318247	0.751442	2.4303	1.5828	1.1513	1.8223	0.268063	0.9999	0.732334	0.9361	0.149768	0.5005	chrUn_JGVv316_3_t01
VIT_00s0317g00010	4.09235	5.78623	5.91412	5.82059	0.984941	0.996594	3.2352	1.0927	0.9372	1.0241	0.867091	0.9999	0.90258	0.9788	0.964133	0.9914	chrUn_JGVv317_1_t01
VIT_00s0317g00020	5.53079	5.47999	5.22789	5.79489	0.719702	0.933589	0.9654	0.8397	1.4814	1.2439	0.719651	0.9999	0.420896	0.825	0.654043	0.8851	chrUn_JGVv317_2_t01
VIT_00s0317g00030	12.9819	6.71288	6.40875	5.55403	0.168931	0.598395	0.013	0.8099	0.553	0.4479	0.628619	0.9999	0.177967	0.6626	0.0701436	0.3444	chrUn_JGVv317_3_t01
VIT_00s0317g00040	12.5016	11.8886	11.9152	11.7789	0.843818	0.962787	0.6538	1.0186	0.9098	0.9268	0.914857	0.9999	0.58455	0.8915	0.659737	0.8875	chrUn_JGVv317_4_t01
VIT_00s0317g00050	14.7016	14.0854	13.8386	13.9952	0.347218	0.773017	0.6524	0.8428	1.1146	0.9394	0.15283	0.9999	0.361041	0.7972	0.597595	0.8606	chrUn_JGVv317_5_t01
VIT_00s0317g00060	10.1581	11.1437	11.1469	11.0119	0.721904	0.934549	1.9802	1.0022	0.9107	0.9127	0.986814	0.9999	0.481504	0.8504	0.491771	0.8093	chrUn_JGVv317_6_t01
VIT_00s0317g00080	4.45739	4.7348	4.73363	4.91651	0.942164	0.987052	1.212	0.9992	1.1351	1.1342	0.998478	1	0.765513	0.946	0.766967	0.9295	chrUn_JGVv317_8_t01
VIT_00s0317g00090	4.11343	5.29052	5.66242	5.77384	0.770007	0.947042	2.2612	1.2941	1.0803	1.398	0.596863	0.9999	0.873907	0.9725	0.492316	0.8094	chrUn_JGVv317_9_t01
VIT_00s0317g00100	12.8573	13.093	13.1208	13.1185	0.980006	0.995583	1.1774	1.0195	0.9984	1.0178	0.857081	0.9999	0.98803	0.997	0.868868	0.9641	chrUn_JGVv317_10_t01
VIT_00s0317g00110	13.4044	10.9841	9.96419	10.6904	0.00962775	0.143527	0.1868	0.4931	1.6543	0.8158	0.00316015	0.523	0.0313609	0.3716	0.373399	0.7356	chrUn_JGVv317_11_t01
VIT_00s0317g00130	15.1836	15.2502	15.0494	14.8582	0.0390775	0.307634	1.0473	0.8701	0.8759	0.7621	0.1827	0.9999	0.20418	0.6888	0.0113406	0.123	chrUn_JGVv317_13_t01
VIT_00s0317g00140	7.32794	7.68188	7.81994	7.45858	0.631744	0.906996	1.278	1.1004	0.7784	0.8566	0.717082	0.9999	0.344977	0.7854	0.55826	0.8419	chrUn_PDVv317_11_t01
VIT_00s0317g00150	9.43549	10.0224	9.77622	10.0319	0.588137	0.890236	1.502	0.8431	1.1939	1.0066	0.383553	0.9999	0.36554	0.7992	0.972921	0.9936	chrUn_JGVv317_14_t01
VIT_00s0317g00160	7.60583	5.78224	4.77497	4.66864	0.244897	0.687824	0.2825	0.4975	0.9289	0.4621	0.169426	0.9999	0.883433	0.9747	0.129636	0.467	chrUn_JGVv317_15_t01
VIT_00s0319g00010	13.9605	14.3162	14.1588	14.2335	0.844088	0.962787	1.2796	0.8966	1.0531	0.9442	0.562793	0.9999	0.783402	0.9516	0.760642	0.9276	chrUn_PDVv319_1_t01
VIT_00s0319g00040	5.60886	6.35575	4.51022	5.26815	0.0279159	0.261727	1.6782	0.2783	1.6911	0.4705	0.00811083	0.7294	0.260973	0.7327	0.10937	0.431	chrUn_JGVv319_2_t01
VIT_00s0319g00050	11.8171	11.2924	11.0858	10.9147	0.610632	0.899452	0.6951	0.8666	0.8882	0.7696	0.588083	0.9999	0.653671	0.9143	0.324033	0.6971	chrUn_GSVIVT00005991001_t01
VIT_00s0319g00060	12.3213	12.2093	12.2079	12.4986	0.196638	0.635812	0.9253	0.9991	1.2232	1.2221	0.994267	0.9999	0.117906	0.5808	0.119534	0.4511	chrUn_JGVv319_3_t01
VIT_00s0319g00070	5.41726	4.25386	5.25775	5.30118	0.690059	0.924154	0.4465	2.0054	1.0306	2.0667	0.467577	0.9999	0.974854	0.9941	0.448659	0.7842	chrUn_GSVIVT00005995001_t01
VIT_00s0322g00010	4.5044	9.68881	9.83029	9.58184	0.927456	0.98259	36.3633	1.103	0.8418	0.9285	0.826509	0.9999	0.700477	0.9277	0.868366	0.9639	chrUn_JGVv322_1_t01
VIT_00s0322g00020	10.9783	10.5439	10.0456	9.75869	0.197689	0.636696	0.74	0.708	0.8196	0.5803	0.256293	0.9999	0.511227	0.8658	0.0767263	0.3595	chrUn_JGVv322_2_t01
VIT_00s0322g00030	13.6814	14.6751	14.8559	15.044	0.00803572	0.129326	1.9912	1.1336	1.1392	1.2914	0.114545	0.9999	0.101292	0.5553	0.00201034	0.0406	chrUn_JGVv322_3_t01
VIT_00s0322g00040	12.2873	12.8497	12.8678	12.8656	0.994623	0.99899	1.4768	1.0127	0.9984	1.0111	0.924479	0.9999	0.990468	0.9974	0.933972	0.9832	chrUn_JGVv322_4_t01
VIT_00s0323g00010	5.87619	5.48575	5.65754	5.71141	0.957794	0.990918	0.7629	1.1265	1.038	1.1693	0.831419	0.9999	0.946765	0.9867	0.779796	0.9343	chrUn_GSVIVT00006026001_t01
VIT_00s0323g00020	13.767	13.5107	13.3594	13.5801	0.247537	0.69101	0.8372	0.9004	1.1653	1.0493	0.261142	0.9999	0.103982	0.5599	0.604415	0.8632	chrUn_JGVv323_1_t01
VIT_00s0323g00030	14.7234	14.6424	14.6778	14.5224	0.559752	0.880679	0.9454	1.0248	0.8979	0.9201	0.815145	0.9999	0.306601	0.7596	0.428475	0.7714	chrUn_JGVv323_2_t01
VIT_00s0323g00040	10.3996	9.53343	9.26143	8.9139	0.0419167	0.319439	0.5486	0.8282	0.7859	0.6509	0.258814	0.9999	0.150936	0.6281	0.0124559	0.1302	chrUn_JGVv323_3_t01
VIT_00s0323g00050	10.4536	6.48081	6.67911	6.99976	0.564482	0.882618	0.0637	1.1473	1.2489	1.4329	0.685578	0.9999	0.513306	0.867	0.291965	0.6704	chrUn_JGVv323_4_t01
VIT_00s0323g00060	10.279	10.4825	10.0283	9.87268	0.344982	0.77239	1.1515	0.7299	0.8977	0.6553	0.295664	0.9999	0.71854	0.9322	0.162325	0.5192	chrUn_JGVv323_5_t01
VIT_00s0323g00070	6.21988	12.8742	13.7652	14.3445	8.73e-05	0.00591199	100.726	1.8544	1.4942	2.7708	0.00577245	0.6748	0.0657928	0.4813	1.92e-05	0.0015	chrUn_JGVv323_6_t01
VIT_00s0323g00080	13.5142	13.012	12.979	12.2249	0.00116166	0.0367891	0.706	0.9774	0.5929	0.5795	0.883699	0.9999	0.00157954	0.1005	0.00102973	0.0263	chrUn_JGVv323_7_t01
VIT_00s0323g00100	6.12405	10.5494	8.30659	9.48082	0.173619	0.605096	21.4863	0.2113	2.2567	0.4768	0.0628634	0.9997	0.323187	0.7719	0.368179	0.732	chrUn_JGVv323_9_t01
VIT_00s0324g00010	11.2353	11.1236	11.2729	10.1632	0.0203596	0.221515	0.9255	1.109	0.4634	0.5139	0.719272	0.9999	0.0100771	0.2436	0.0246085	0.1948	chrUn_JGVv324_1_t01
VIT_00s0324g00020	12.5281	10.791	10.8049	10.1118	0.0106507	0.151945	0.3	1.0097	0.6185	0.6245	0.955636	0.9999	0.00800157	0.2231	0.00925328	0.1092	chrUn_JGVv324_2_t01
VIT_00s0324g00030	9.48625	9.09711	9.45756	9.79424	0.322657	0.75495	0.7636	1.2838	1.2628	1.6213	0.435126	0.9999	0.465828	0.8439	0.134817	0.476	chrUn_JGVv324_3_t01
VIT_00s0324g00040	13.8763	13.7975	13.8174	13.7516	0.896821	0.975357	0.9469	1.0139	0.9554	0.9687	0.891109	0.9999	0.650952	0.9131	0.752098	0.9253	chrUn_JGVv324_4_t01
VIT_00s0324g00050	5.37649	10.2425	11.7968	13.0308	2.8e-05	0.0026222	29.1612	2.937	2.3522	6.9083	0.00608909	0.6815	0.027004	0.3565	5.45e-06	0.0006	chrUn_JGVv324_5_t01
VIT_00s0324g00060	5.5944	4.92495	5.13079	4.99211	0.959685	0.991106	0.6287	1.1534	0.9083	1.0477	0.779713	0.9999	0.850496	0.9678	0.927261	0.9819	chrUn_JGVv324_6_t01
VIT_00s0324g00070	10.9992	11.8739	11.4567	10.5859	0.025321	0.248711	1.8336	0.7489	0.5468	0.4095	0.374197	0.9999	0.0675711	0.4841	0.00813336	0.1007	chrUn_JGVv324_7_t01
VIT_00s0324g00080	11.5776	12.4787	12.0173	10.9477	0.00480866	0.0952792	1.8674	0.7263	0.4765	0.3461	0.312923	0.9999	0.022423	0.33	0.00149423	0.0338	chrUn_JGVv324_8_t01
VIT_00s0324g00110	11.603	10.0909	9.96432	9.63616	0.279719	0.720247	0.3506	0.916	0.7966	0.7296	0.664457	0.9999	0.26364	0.7343	0.123797	0.4578	chrUn_JGVv324_11_t01
VIT_00s0327g00010	8.39624	9.68633	9.98591	10.1914	0.526955	0.868871	2.4454	1.2308	1.1531	1.4192	0.504803	0.9999	0.646913	0.9124	0.263055	0.643	chrUn_JGVv327_1_t01
VIT_00s0327g00020	11.0939	10.8432	10.7839	11.0616	0.346698	0.772832	0.8404	0.9598	1.2122	1.1635	0.766727	0.9999	0.168919	0.652	0.27725	0.6571	chrUn_JGVv327_2_t01
VIT_00s0327g00030	7.98481	8.04574	7.12804	8.37415	0.147038	0.564933	1.0431	0.5294	2.372	1.2556	0.16209	0.9999	0.0599551	0.4655	0.613402	0.8677	chrUn_JGVv327_3_t01
VIT_00s0327g00070	10.8547	10.4092	10.1712	10.2792	0.801441	0.953366	0.7343	0.8479	1.0777	0.9138	0.508833	0.9999	0.763955	0.9454	0.717659	0.9121	chrUn_GSVIVT00006059001_t01
VIT_00s0332g00010	13.5018	13.3356	13.082	13.1301	0.546462	0.875293	0.8912	0.8388	1.0339	0.8672	0.303069	0.9999	0.844254	0.9661	0.402989	0.7568	chrUn_JGVv332_1_t01
VIT_00s0332g00030	14.1145	13.8237	13.6098	13.6076	0.725023	0.935238	0.8175	0.8622	0.9984	0.8609	0.491702	0.9999	0.994243	0.9984	0.487205	0.8067	chrUn_JGVv332_3_t01
VIT_00s0332g00040	11.2037	11.5254	11.2854	11.854	0.759731	0.943619	1.2497	0.8468	1.483	1.2558	0.756098	0.9999	0.462824	0.8435	0.670654	0.8914	chrUn_GSVIVT00006206001_t01
VIT_00s0332g00050	13.1633	13.244	13.0046	12.958	0.636731	0.90861	1.0575	0.8471	0.9682	0.8202	0.460208	0.9999	0.885386	0.9754	0.37829	0.7399	chrUn_JGVv332_4_t01
VIT_00s0332g00060	11.6662	11.9019	11.7048	11.7997	0.913109	0.979632	1.1775	0.8723	1.068	0.9316	0.671654	0.9999	0.838113	0.9642	0.825952	0.9506	chrUn_JGVv332_5_t01
VIT_00s0332g00070	14.2995	14.3002	14.2526	14.1064	0.881506	0.97202	1.0004	0.9675	0.9037	0.8743	0.906165	0.9999	0.717576	0.9321	0.631777	0.8762	chrUn_JGVv332_6_t01
VIT_00s0332g00080	12.9876	13.2308	13.1819	13.0087	0.864302	0.967322	1.1836	0.9667	0.8869	0.8573	0.910267	0.9999	0.690057	0.9254	0.609291	0.8661	chrUn_JGVv332_7_t01
VIT_00s0332g00090	10.6971	11.2538	11.028	11.2782	0.828703	0.959723	1.4709	0.8551	1.1894	1.017	0.617597	0.9999	0.580293	0.8898	0.956973	0.9897	chrUn_JGVv332_8_t01
VIT_00s0332g00100	10.0547	10.6665	10.2999	10.9813	0.511322	0.86065	1.5281	0.7756	1.6038	1.2439	0.533738	0.9999	0.249884	0.7245	0.592773	0.8587	chrUn_GSVIVT00006216001_t01
VIT_00s0332g00110	9.22158	9.93267	9.96404	10.2312	0.874876	0.970529	1.637	1.022	1.2034	1.2299	0.960734	0.9999	0.675326	0.9199	0.639843	0.88	chrUn_JGVv332_9_t01
VIT_00s0332g00120	8.78567	9.17793	8.67771	9.16632	0.473965	0.843951	1.3124	0.707	1.4031	0.992	0.28619	0.9999	0.297372	0.754	0.980133	0.9951	chrUn_JGVv332_10_t01
VIT_00s0332g00130	10.6949	10.9473	10.4772	11.2041	0.116845	0.517888	1.1911	0.7219	1.655	1.1948	0.182635	0.9999	0.0420571	0.4114	0.463362	0.7937	chrUn_JGVv332_11_t01
VIT_00s0332g00140	13.2778	13.2534	12.9441	12.9371	0.6031	0.89685	0.9832	0.8071	0.9951	0.8031	0.391241	0.9999	0.984297	0.9964	0.380596	0.7416	chrUn_JGVv332_12_t01
VIT_00s0332g00150	11.2017	11.4734	11.1	11.1405	0.478962	0.846761	1.2072	0.772	1.0284	0.7939	0.270947	0.9999	0.904413	0.9793	0.325607	0.6983	chrUn_JGVv332_13_t01
VIT_00s0332g00160	14.1914	14.2606	13.9708	14.1872	0.467509	0.841337	1.0491	0.818	1.1618	0.9504	0.237977	0.9999	0.376573	0.8045	0.763293	0.9283	chrUn_JGVv332_14_t01
VIT_00s0332g00170	9.76162	10.4784	10.3492	10.6371	0.746459	0.940484	1.6435	0.9143	1.2209	1.1163	0.732727	0.9999	0.447788	0.8374	0.674878	0.893	chrUn_JGVv332_15_t01
VIT_00s0333g00010	10.4347	10.3484	10.5139	9.50814	0.200543	0.639991	0.9419	1.1216	0.498	0.5586	0.780637	0.9999	0.0956938	0.545	0.161967	0.5185	chrUn_JGVv333_1_t01
VIT_00s0333g00020	13.1668	11.8557	11.876	11.3933	0.00525427	0.100363	0.403	1.0142	0.7156	0.7258	0.898665	0.9999	0.00393366	0.1592	0.00556608	0.0789	chrUn_JGVv333_2_t01
VIT_00s0333g00030	11.3556	11.9362	11.977	12.1474	0.382677	0.796726	1.4955	1.0287	1.1254	1.1577	0.799858	0.9999	0.292342	0.7506	0.193376	0.5579	chrUn_JGVv333_3_t01
VIT_00s0333g00040	13.8105	10.4517	10.1649	10.4917	0.684327	0.923198	0.0975	0.8197	1.2542	1.0281	0.485272	0.9999	0.426959	0.8285	0.922346	0.9804	chrUn_JGVv333_4_t01
VIT_00s0333g00050	12.4031	6.79439	6.16467	6.64509	0.5164	0.864262	0.0205	0.6463	1.3952	0.9017	0.273697	0.9999	0.402337	0.8151	0.793938	0.9389	chrUn_JGVv333_5_t01
VIT_00s0333g00060	10.6866	8.71641	8.71075	8.65422	0.991906	0.998282	0.2552	0.9961	0.9616	0.9578	0.991676	0.9999	0.917011	0.9817	0.908738	0.9766	chrUn_JGVv333_6_t01
VIT_00s0333g00070	11.1697	11.6491	11.7334	11.1759	0.0772604	0.431395	1.3942	1.0602	0.6795	0.7204	0.745235	0.9999	0.0361141	0.3887	0.073312	0.3516	chrUn_JGVv333_7_t01
VIT_00s0335g00010	5.89605	8.3875	8.4026	7.25728	0.107494	0.49991	5.6234	1.0105	0.4521	0.4568	0.98024	0.9999	0.0655287	0.4809	0.0690268	0.3416	chrUn_JGVv335_1_t01
VIT_00s0335g00020	8.10334	8.70488	8.48438	8.21788	0.776571	0.948704	1.5173	0.8583	0.8313	0.7135	0.748646	0.9999	0.698631	0.9274	0.480127	0.8034	chrUn_JGVv335_2_t01
VIT_00s0335g00070	6.1583	6.01213	6.08462	5.41015	0.520222	0.865976	0.9036	1.0515	0.6266	0.6588	0.910743	0.9999	0.299871	0.7552	0.354219	0.7206	chrUn_GSVIVT00006242001_t01
VIT_00s0335g00080	11.0046	11.5291	11.5168	11.668	0.806972	0.954739	1.4384	0.9915	1.1105	1.1011	0.961888	0.9999	0.557487	0.8814	0.589851	0.8577	chrUn_JGVv335_4_t01
VIT_00s0335g00090	12.4304	12.0822	12.1067	12.279	0.671379	0.919469	0.7856	1.0172	1.1268	1.1462	0.918776	0.9999	0.475201	0.8482	0.415069	0.7634	chrUn_JGVv335_5_t01
VIT_00s0336g00010	5.48345	8.27855	7.73129	8.25333	0.7236	0.935037	6.9408	0.6843	1.436	0.9827	0.478328	0.9999	0.498726	0.8588	0.973861	0.9941	chrUn_JGVv336_1_t01
VIT_00s0336g00020	3.99869	4.51818	4.35751	5.0633	0.574162	0.885999	1.4334	0.8946	1.631	1.4591	0.819002	0.9999	0.31741	0.7691	0.438944	0.7786	chrUn_PDVv336_2_t01
VIT_00s0337g00010	13.1038	13.6293	13.6672	13.9489	0.221447	0.666183	1.4395	1.0266	1.2156	1.248	0.848928	0.9999	0.16119	0.641	0.113087	0.4392	chrUn_JGVv337_1_t01
VIT_00s0337g00020	7.78345	7.43096	7.35748	7.34989	0.992338	0.998282	0.7832	0.9503	0.9948	0.9454	0.919394	0.9999	0.991658	0.9977	0.9111	0.9778	chrUn_JGVv337_2_t01
VIT_00s0337g00030	5.18881	4.57927	5.24632	4.25135	0.335079	0.764673	0.6554	1.5878	0.5017	0.7967	0.330032	0.9999	0.148893	0.6259	0.63065	0.8759	chrUn_JGVv337_3_t01
VIT_00s0337g00040	4.97487	5.67326	5.01069	5.46352	0.529695	0.8694	1.6227	0.6318	1.3687	0.8647	0.27264	0.9999	0.451763	0.838	0.726771	0.9151	chrUn_JGVv337_4_t01
VIT_00s0337g00060	14.9526	15.0515	14.9518	14.7521	0.138316	0.552512	1.071	0.9332	0.8707	0.8126	0.509468	0.9999	0.189511	0.6752	0.0519386	0.2955	chrUn_JGVv337_6_t01
VIT_00s0337g00070	9.55492	9.89243	10.0891	10.1746	0.383343	0.797249	1.2636	1.1461	1.0611	1.2161	0.346608	0.9999	0.681036	0.9219	0.179127	0.5394	chrUn_JGVv337_7_t01
VIT_00s0337g00080	9.11835	9.055	9.13988	8.97744	0.882363	0.972104	0.957	1.0606	0.8935	0.9477	0.794758	0.9999	0.618967	0.9039	0.812112	0.9457	chrUn_JGVv337_8_t01
VIT_00s0337g00090	5.25688	4.81156	5.55245	5.75806	0.448016	0.832643	0.7344	1.6712	1.1532	1.9272	0.346484	0.9999	0.792949	0.9535	0.230569	0.6051	chrUn_JGVv337_9_t01
VIT_00s0338g00010	12.5621	13.5274	13.4617	13.2194	0.177535	0.610294	1.9525	0.9555	0.8454	0.8078	0.702834	0.9999	0.163714	0.644	0.0786537	0.3642	chrUn_JGVv338_1_t01
VIT_00s0338g00020	13.3699	12.8626	12.5558	12.472	0.068758	0.406338	0.7036	0.8084	0.9435	0.7628	0.0820142	0.9999	0.629114	0.9078	0.028402	0.211	chrUn_JGVv338_2_t01
VIT_00s0338g00030	12.7618	12.3182	12.2141	12.5047	0.521425	0.866348	0.7353	0.9304	1.2231	1.138	0.686462	0.9999	0.262678	0.734	0.470315	0.7979	chrUn_JGVv338_3_t01
VIT_00s0338g00050	12.9487	12.6183	12.3319	12.5261	0.191506	0.62932	0.7953	0.82	1.1441	0.9381	0.0763648	0.9999	0.224956	0.7056	0.562183	0.8446	chrUn_JGVv338_4_t01
VIT_00s0340g00040	11.6919	11.2227	11.1828	10.9776	0.714582	0.932138	0.7223	0.9728	0.8674	0.8438	0.901436	0.9999	0.524057	0.8708	0.447297	0.7833	chrUn_JGVv340_4_t01
VIT_00s0340g00050	8.0529	11.8549	11.818	12.4759	0.182845	0.617995	13.9479	0.9747	1.5778	1.5379	0.925673	0.9999	0.101487	0.5555	0.121536	0.4541	chrUn_JGVv340_5_t01
VIT_00s0340g00060	10.0972	12.4611	12.9748	12.8534	0.239812	0.684037	5.1477	1.4276	0.9193	1.3124	0.107453	0.9999	0.699607	0.9277	0.21616	0.5864	chrUn_PDVv340_6_t01
VIT_00s0340g00070	11.1237	11.5914	11.42	11.4724	0.649152	0.91343	1.3829	0.888	1.037	0.9208	0.366982	0.9999	0.781889	0.9509	0.530034	0.8281	chrUn_JGVv340_6_t01
VIT_00s0340g00080	11.6277	12.0005	12.1326	12.0318	0.839822	0.962436	1.2949	1.0959	0.9325	1.0219	0.573931	0.9999	0.667653	0.9181	0.893836	0.9713	chrUn_JGVv340_7_t01
VIT_00s0340g00090	7.0993	4.50251	6.22553	5.36697	0.0410922	0.315743	0.1653	3.3013	0.5515	1.8207	0.0119863	0.7753	0.198355	0.6835	0.19535	0.561	chrUn_JGVv340_8_t01
VIT_00s0341g00010	13.5296	13.4174	13.3977	13.2373	0.402689	0.80841	0.9252	0.9864	0.8948	0.8826	0.892289	0.9999	0.27463	0.7414	0.220649	0.5928	chrUn_JGVv341_1_t01
VIT_00s0341g00020	12.9686	12.5785	12.9254	13.2142	0.00500195	0.0977281	0.7631	1.2718	1.2217	1.5537	0.065974	0.9999	0.123479	0.5913	0.00122432	0.0296	chrUn_JGVv341_2_t01
VIT_00s0341g00030	14.0923	14.2933	14.2625	13.9609	0.0313616	0.279414	1.1495	0.9789	0.8114	0.7942	0.819419	0.9999	0.0296186	0.3655	0.0171207	0.1562	chrUn_JGVv341_3_t01
VIT_00s0341g00040	7.98286	8.74571	9.38922	9.39198	0.0123571	0.165404	1.6968	1.5621	1.0019	1.5651	0.00993149	0.7468	0.990842	0.9976	0.00964092	0.1115	chrUn_JGVv341_4_t01
VIT_00s0341g00050	13.6524	13.5036	13.3584	13.5417	0.702832	0.928896	0.902	0.9043	1.1355	1.0268	0.530197	0.9999	0.428552	0.8287	0.868655	0.9641	chrUn_JGVv341_5_t01
VIT_00s0341g00060	11.5879	11.7299	11.9796	11.5276	0.63634	0.90861	1.1034	1.189	0.731	0.8692	0.600813	0.9999	0.3453	0.7854	0.671509	0.892	chrUn_JGVv341_6_t01
VIT_00s0341g00070	10.9093	9.92374	9.92925	10.2757	0.530022	0.8694	0.505	1.0038	1.2714	1.2763	0.987694	0.9999	0.334848	0.7792	0.327298	0.6994	chrUn_JGVv341_7_t01
VIT_00s0341g00080	10.9898	6.84593	5.73059	7.0532	0.165497	0.592707	0.0566	0.4616	2.5012	1.1545	0.136208	0.9999	0.0787285	0.5069	0.779228	0.9341	chrUn_JGVv341_8_t01
VIT_00s0342g00010	6.10617	7.1275	6.69571	7.27023	0.68685	0.924063	2.0298	0.7413	1.4892	1.104	0.533081	0.9999	0.407704	0.818	0.836442	0.954	chrUn_GSVIVT00006279001_t01
VIT_00s0342g00020	6.97231	6.66708	6.11892	7.45366	0.267016	0.70816	0.8093	0.6839	2.5223	1.725	0.503872	0.9999	0.107905	0.566	0.338784	0.7085	chrUn_JGVv342_1_t01
VIT_00s0342g00030	7.87372	7.44882	7.43299	7.01554	0.790809	0.951647	0.7449	0.9891	0.7487	0.7406	0.98245	0.9999	0.562493	0.8838	0.547834	0.8366	chrUn_JGVv342_2_t01
VIT_00s0342g00040	9.06076	9.07783	8.34717	9.40425	0.233238	0.677321	1.0119	0.6026	2.0807	1.2539	0.247921	0.9999	0.0973082	0.5483	0.603522	0.8628	chrUn_JGVv342_3_t01
VIT_00s0344g00010	4.61794	5.00319	4.7346	4.15476	0.488752	0.850611	1.3061	0.8301	0.669	0.5554	0.710488	0.9999	0.424243	0.8273	0.244253	0.622	chrUn_JGVv344_1_t01
VIT_00s0344g00020	9.06306	9.42891	8.88914	9.64224	0.410954	0.812208	1.2886	0.6879	1.6854	1.1594	0.354023	0.9999	0.198024	0.6833	0.71301	0.9102	chrUn_JGVv344_2_t01
VIT_00s0345g00010	5.56684	5.79994	5.34315	6.83104	0.0864326	0.45477	1.1754	0.7286	2.8048	2.0436	0.498864	0.9999	0.0315135	0.3722	0.130878	0.4692	chrUn_JGVv345_1_t01
VIT_00s0346g00020	7.49055	7.35721	7.55977	7.65562	0.866391	0.967624	0.9117	1.1507	1.0687	1.2298	0.72308	0.9999	0.866762	0.9703	0.601957	0.8623	chrUn_JGVv346_2_t01
VIT_00s0346g00030	5.5165	5.44723	5.53412	5.3779	0.983955	0.996365	0.9531	1.0621	0.8974	0.9531	0.920913	0.9999	0.858351	0.9685	0.936862	0.9843	chrUn_JGVv346_3_t01
VIT_00s0346g00040	4.45025	4.779	5.64001	4.95687	0.374736	0.791959	1.2559	1.8163	0.6228	1.1312	0.186491	0.9999	0.292813	0.7509	0.782907	0.9356	chrUn_JGVv346_4_t01
VIT_00s0346g00060	5.27898	5.84295	5.38265	5.48164	0.675471	0.920943	1.4783	0.7268	1.071	0.7785	0.402555	0.9999	0.85661	0.9681	0.510492	0.8192	chrUn_JGVv346_6_t01
VIT_00s0346g00070	4.34459	5.68914	5.1734	4.81834	0.574748	0.886009	2.5395	0.6994	0.7818	0.5468	0.536021	0.9999	0.669716	0.9191	0.298011	0.6757	chrUn_JGVv346_7_t01
VIT_00s0346g00080	13.0008	9.99134	9.79295	9.00907	0.00397161	0.0847838	0.1242	0.8715	0.5808	0.5062	0.501972	0.9999	0.0104477	0.2464	0.00165409	0.036	chrUn_JGVv346_8_t01
VIT_00s0346g00100	10.4401	12.5953	12.9545	13.3003	0.0130952	0.170051	4.4544	1.2827	1.2709	1.6301	0.121983	0.9999	0.13607	0.6074	0.00340973	0.0574	chrUn_JGVv346_10_t01
VIT_00s0346g00110	12.3668	15.1513	15.3307	15.5403	0.0427674	0.32195	6.89	1.1324	1.1564	1.3095	0.23674	0.9999	0.168205	0.6508	0.0126154	0.1308	chrUn_JGVv346_11_t01
VIT_00s0346g00120	11.149	12.3243	12.6763	12.8971	0.144693	0.561649	2.2584	1.2764	1.1654	1.4874	0.227194	0.9999	0.446526	0.8373	0.0524897	0.2967	chrUn_JGVv346_12_t01
VIT_00s0347g00030	12.07	13.6663	13.6917	14.0058	0.33742	0.766297	3.0237	1.0178	1.2432	1.2653	0.920657	0.9999	0.221731	0.7036	0.187224	0.5498	chrUn_JGVv347_3_t01
VIT_00s0347g00040	9.03764	11.1186	10.8345	11.1344	0.52276	0.867189	4.2308	0.8213	1.2311	1.0111	0.339504	0.9999	0.313496	0.7651	0.957217	0.9897	chrUn_JGVv347_4_t01
VIT_00s0347g00050	7.91146	11.5332	11.2613	11.3902	0.78056	0.949335	12.31	0.8282	1.0935	0.9056	0.484159	0.9999	0.73957	0.9382	0.712373	0.91	chrUn_JGVv347_5_t01
VIT_00s0347g00060	11.0502	11.1099	11.2934	11.0813	0.616175	0.900863	1.0422	1.1357	0.8632	0.9804	0.434397	0.9999	0.36685	0.8005	0.902766	0.9744	chrUn_JGVv347_6_t01
VIT_00s0347g00070	9.62501	10.0313	10.2612	10.3034	0.604481	0.896869	1.3252	1.1728	1.0297	1.2076	0.432521	0.9999	0.885077	0.9753	0.353599	0.7204	chrUn_JGVv347_7_t01
VIT_00s0347g00080	9.79828	9.28684	9.78335	9.43143	0.351485	0.777067	0.7015	1.4108	0.7835	1.1054	0.161872	0.9999	0.318782	0.77	0.680681	0.896	chrUn_JGVv347_8_t01
VIT_00s0347g00090	10.3599	10.6383	10.7289	10.8666	0.673388	0.920224	1.2129	1.0648	1.1001	1.1714	0.726522	0.9999	0.595304	0.8954	0.379867	0.7411	chrUn_JGVv347_9_t01
VIT_00s0347g00110	9.20047	9.60882	10.1902	9.46839	0.330367	0.760656	1.3272	1.4963	0.6063	0.9072	0.258447	0.9999	0.162233	0.6419	0.783426	0.9358	chrUn_JGVv347_11_t01
VIT_00s0347g00120	10.568	11.0985	11.3155	11.0404	0.549222	0.87676	1.4445	1.1623	0.8264	0.9605	0.41398	0.9999	0.301401	0.7562	0.826125	0.9506	chrUn_JGVv347_12_t01
VIT_00s0349g00020	13.2966	12.6651	12.9298	13.0422	0.161939	0.587986	0.6455	1.2014	1.081	1.2988	0.189767	0.9999	0.5746	0.8882	0.0643415	0.3303	chrUn_JGVv349_1_t01
VIT_00s0349g00030	12.1951	12.5522	12.325	12.2708	0.411558	0.81263	1.2808	0.8543	0.9631	0.8228	0.311356	0.9999	0.808055	0.9575	0.211259	0.5803	chrUn_JGVv349_2_t01
VIT_00s0349g00040	6.75081	6.61681	6.96593	5.12419	0.0477728	0.340011	0.9113	1.2738	0.279	0.3554	0.650857	0.9999	0.0204826	0.3187	0.0577598	0.3119	chrUn_PDVv349_3_t01
VIT_00s0349g00050	5.0361	5.29265	7.23482	6.39615	0.0322741	0.282658	1.1946	3.8428	0.5592	2.1487	0.00936449	0.7425	0.246927	0.7222	0.129747	0.4673	chrUn_JGVv349_3_t01
VIT_00s0349g00060	14.5137	14.4828	14.5989	14.7176	0.390626	0.800715	0.9788	1.0838	1.0857	1.1767	0.496575	0.9999	0.487431	0.8536	0.172756	0.5313	chrUn_JGVv349_4_t01
VIT_00s0352g00020	9.33035	9.59682	9.65262	9.54476	0.962795	0.991443	1.2029	1.0394	0.928	0.9646	0.887346	0.9999	0.784266	0.9516	0.894835	0.9715	chrUn_JGVv352_2_t01
VIT_00s0352g00030	8.60812	9.44827	9.95823	9.96014	0.266401	0.707818	1.7902	1.424	1.0013	1.4259	0.160532	0.9999	0.995771	0.9988	0.15901	0.5142	chrUn_JGVv352_3_t01
VIT_00s0353g00020	6.12147	5.25866	6.26116	5.67088	0.370467	0.789537	0.5499	2.0035	0.6642	1.3307	0.163264	0.9999	0.408312	0.8184	0.562871	0.8446	chrUn_JGVv353_2_t01
VIT_00s0353g00030	4.67057	5.65194	5.99233	5.78136	0.944772	0.987815	1.9743	1.2661	0.864	1.0939	0.739872	0.9999	0.836903	0.9641	0.899483	0.9734	chrUn_JGVv353_3_t01
VIT_00s0353g00050	7.68916	9.96917	10.245	9.6105	0.0654847	0.398163	4.8568	1.2107	0.6441	0.7799	0.302024	0.9999	0.0205739	0.3189	0.181444	0.5421	chrUn_JGVv353_5_t01
VIT_00s0353g00060	10.8958	12.1533	12.3837	11.4246	0.11565	0.516529	2.3908	1.1732	0.5144	0.6035	0.626651	0.9999	0.047449	0.4289	0.128459	0.4647	chrUn_JGVv353_6_t01
VIT_00s0357g00010	13.9285	14.2316	14.1226	13.9685	0.482195	0.84859	1.2337	0.9272	0.8987	0.8333	0.618112	0.9999	0.481521	0.8504	0.231981	0.607	chrUn_JGVv357_1_t01
VIT_00s0357g00020	13.5155	13.2862	13.2339	13.1179	0.480526	0.8476	0.8531	0.9644	0.9227	0.8899	0.712874	0.9999	0.415368	0.8224	0.239395	0.6159	chrUn_JGVv357_2_t01
VIT_00s0357g00030	11.3578	11.2243	11.5223	11.1588	0.692739	0.924936	0.9116	1.2295	0.7773	0.9556	0.511571	0.9999	0.423914	0.8271	0.885068	0.9689	chrUn_PDVv357_3_t01
VIT_00s0357g00060	9.39709	9.09903	8.85802	8.14086	0.102892	0.491674	0.8133	0.8462	0.6083	0.5147	0.599325	0.9999	0.122471	0.5894	0.0411182	0.2608	chrUn_JGVv357_5_t01
VIT_00s0357g00070	12.748	12.3964	12.3293	12.3113	0.843084	0.962787	0.7837	0.9546	0.9876	0.9427	0.663641	0.9999	0.906908	0.9796	0.581392	0.8533	chrUn_JGVv357_6_t01
VIT_00s0357g00080	8.83104	8.4548	7.8274	7.34747	0.13757	0.551534	0.7704	0.6473	0.717	0.4642	0.255941	0.9999	0.383405	0.808	0.0482608	0.2851	chrUn_JGVv357_7_t01
VIT_00s0357g00090	7.02518	5.32803	5.57807	5.01843	0.65255	0.914189	0.3084	1.1892	0.6785	0.8069	0.680844	0.9999	0.359111	0.7959	0.610738	0.8665	chrUn_JGVv357_8_t01
VIT_00s0357g00100	15.6025	15.6498	15.6341	15.7639	0.512954	0.861691	1.0334	0.9891	1.0941	1.0823	0.897555	0.9999	0.291868	0.7503	0.353709	0.7205	chrUn_JGVv357_9_t01
VIT_00s0357g00110	7.26153	6.68681	6.50523	7.23059	0.652728	0.914189	0.6714	0.8817	1.6533	1.4578	0.824364	0.9999	0.377311	0.8052	0.507241	0.8174	chrUn_JGVv357_10_t01
VIT_00s0357g00120	5.92715	4.88454	5.27958	5.59712	0.443858	0.830289	0.4854	1.315	1.2462	1.6387	0.48037	0.9999	0.570153	0.8865	0.205891	0.5734	chrUn_JGVv357_11_t01
VIT_00s0357g00130	6.8221	7.44941	7.10274	6.47562	0.300084	0.738554	1.5447	0.7864	0.6475	0.5092	0.583466	0.9999	0.32311	0.7719	0.12788	0.4635	chrUn_JGVv357_12_t01
VIT_00s0358g00010	6.2138	5.51935	7.33394	7.42629	0.00543381	0.102677	0.6179	3.5176	1.0661	3.7501	0.00588781	0.6762	0.883575	0.9747	0.00395315	0.0639	chrUn_JGVv358_1_t01
VIT_00s0358g00020	4.32443	3.8213	4.22082	4.67161	0.316678	0.750519	0.7056	1.3191	1.3668	1.8029	0.474434	0.9999	0.419977	0.8247	0.13179	0.4707	chrUn_GSVIVT00006381001_t01
VIT_00s0360g00010	11.3043	13.0611	13.2328	13.3466	0.417866	0.815841	3.3795	1.1264	1.082	1.2188	0.429667	0.9999	0.600103	0.8968	0.191938	0.5565	chrUn_JGVv360_1_t01
VIT_00s0360g00020	14.1388	14.9095	14.998	15.0284	0.692075	0.924791	1.7061	1.0633	1.0213	1.0859	0.540182	0.9999	0.833237	0.9637	0.411484	0.7611	chrUn_JGVv360_2_t01
VIT_00s0360g00030	6.55098	6.37676	7.98618	7.445	0.37371	0.791584	0.8862	3.0513	0.6872	2.0969	0.170252	0.9999	0.64153	0.9111	0.359815	0.7247	chrUn_JGVv360_3_t01
VIT_00s0360g00040	7.89608	8.19149	8.66497	8.92774	0.173308	0.60471	1.2272	1.3885	1.1998	1.6658	0.23199	0.9999	0.50473	0.8615	0.0660913	0.3344	chrUn_JGVv360_4_t01
VIT_00s0360g00050	11.6085	11.927	12.0576	12.0822	0.559611	0.880654	1.247	1.0948	1.0172	1.1136	0.400496	0.9999	0.873477	0.9724	0.318421	0.6928	chrUn_JGVv360_5_t01
VIT_00s0361g00010	4.98471	4.63459	4.741	5.03702	0.82194	0.958109	0.7845	1.0766	1.2277	1.3217	0.873493	0.9999	0.65815	0.9154	0.547861	0.8366	chrUn_JGVv361_1_t01
VIT_00s0361g00020	6.84979	5.75332	6.62745	6.18318	0.527044	0.868879	0.4677	1.8329	0.735	1.3471	0.260433	0.9999	0.565265	0.8852	0.577907	0.8516	chrUn_JGVv361_2_t01
VIT_00s0361g00030	6.68217	5.62738	4.92039	5.721	0.438459	0.828427	0.4814	0.6126	1.7418	1.067	0.300888	0.9999	0.24219	0.72	0.89038	0.9703	chrUn_JGVv361_3_t01
VIT_00s0361g00040	13.836	10.6579	10.3193	11.0239	0.270015	0.711857	0.1105	0.7908	1.6296	1.2888	0.434285	0.9999	0.107678	0.5657	0.398268	0.7536	chrUn_JGVv361_4_t01
VIT_00s0361g00050	10.36	9.91165	9.74126	8.67984	0.0271854	0.258147	0.7329	0.8886	0.4792	0.4258	0.722635	0.9999	0.0312213	0.371	0.0132015	0.1337	chrUn_JGVv361_5_t01
VIT_00s0361g00060	6.03405	6.30982	6.13223	5.89078	0.876135	0.970726	1.2106	0.8842	0.8459	0.7479	0.828874	0.9999	0.768903	0.9473	0.61047	0.8665	chrUn_JGVv361_6_t01
VIT_00s0361g00070	8.62685	8.54877	7.54442	8.20862	0.203488	0.644021	0.9473	0.4985	1.5847	0.79	0.0809029	0.9999	0.243774	0.7201	0.548279	0.8369	chrUn_JGVv361_7_t01
VIT_00s0361g00080	13.1509	13.1546	13.1376	13.7672	2.07e-05	0.00205198	1.0026	0.9883	1.5471	1.529	0.900992	0.9999	3.24e-05	0.0096	4.85e-05	0.0029	chrUn_JGVv361_8_t01
VIT_00s0361g00090	4.47414	4.50458	5.09826	4.09764	0.212108	0.655418	1.0213	1.5091	0.4998	0.7542	0.296105	0.9999	0.0816059	0.5123	0.472417	0.7993	chrUn_JGVv361_9_t01
VIT_00s0361g00100	10.5746	11.1919	11.9053	11.0624	0.218635	0.662219	1.534	1.6397	0.5575	0.9141	0.170224	0.9999	0.106582	0.563	0.801341	0.9416	chrUn_JGVv361_10_t01
VIT_00s0361g00110	12.9199	13.4053	13.3851	13.6614	0.141216	0.556386	1.4	0.9861	1.2111	1.1942	0.895107	0.9999	0.076357	0.5022	0.0995993	0.4113	chrUn_JGVv361_11_t01
VIT_00s0362g00010	5.64036	5.61495	6.89041	5.85208	0.0378251	0.303984	0.9825	2.4207	0.4869	1.1786	0.01629	0.8028	0.0480392	0.4305	0.64465	0.882	chrUn_JGVv362_1_t01
VIT_00s0366g00010	12.1615	12.5586	12.5236	12.9867	0.607911	0.898653	1.3168	0.9761	1.3785	1.3455	0.946085	0.9999	0.3725	0.8032	0.409358	0.7602	chrUn_PDVv366_1_t01
VIT_00s0366g00020	6.48439	7.63764	7.80109	7.58981	0.920831	0.981448	2.2241	1.12	0.8638	0.9674	0.765664	0.9999	0.700145	0.9277	0.930477	0.9825	chrUn_JGVv366_1_t01
VIT_00s0367g00010	12.6826	12.6294	12.6206	13.2187	0.00473752	0.0945353	0.9638	0.9939	1.5137	1.5044	0.964245	0.9999	0.00400717	0.1606	0.00453126	0.0695	chrUn_JGVv367_1_t01
VIT_00s0369g00010	8.94266	8.97094	9.52511	9.67711	0.275295	0.715473	1.0198	1.4683	1.1111	1.6315	0.230788	0.9999	0.740498	0.9384	0.128668	0.4652	chrUn_JGVv369_1_t01
VIT_00s0369g00040	7.58311	7.17266	7.89564	7.64074	0.494555	0.853146	0.7524	1.6506	0.838	1.3833	0.244619	0.9999	0.679595	0.9212	0.449245	0.7847	chrUn_JGVv369_2_t01
VIT_00s0369g00050	7.04744	7.91718	6.9797	7.70914	0.241087	0.685184	1.8273	0.5221	1.658	0.8657	0.109744	0.9999	0.21073	0.6935	0.718929	0.9125	chrUn_JGVv369_3_t01
VIT_00s0370g00010	11.6958	11.2637	11.478	11.2584	0.429215	0.822754	0.7411	1.1602	0.8588	0.9964	0.267365	0.9999	0.256068	0.7289	0.97833	0.9948	chrUn_JGVv370_1_t01
VIT_00s0370g00020	12.6789	12.7317	13.0973	13.0392	0.214134	0.656972	1.0373	1.2884	0.9605	1.2375	0.103507	0.9999	0.792872	0.9535	0.169018	0.5268	chrUn_JGVv370_2_t01
VIT_00s0370g00030	13.0541	12.4755	12.3362	12.7448	0.0305852	0.275142	0.6696	0.908	1.3273	1.2052	0.361882	0.9999	0.00970654	0.2404	0.081617	0.3708	chrUn_JGVv370_3_t01
VIT_00s0370g00040	10.5783	10.5795	10.8746	10.4325	0.728497	0.936023	1.0009	1.2269	0.7361	0.9031	0.603243	0.9999	0.437059	0.8329	0.79547	0.9391	chrUn_JGVv370_4_t01
VIT_00s0370g00050	12.8509	13.402	13.5231	13.5477	0.617065	0.901101	1.4653	1.0876	1.0172	1.1063	0.447147	0.9999	0.876871	0.9733	0.361092	0.7255	chrUn_JGVv370_5_t01
VIT_00s0370g00060	11.5701	11.2203	11.0557	10.9708	0.63124	0.906853	0.7847	0.8922	0.9429	0.8412	0.534806	0.9999	0.74846	0.941	0.348154	0.7164	chrUn_JGVv370_6_t01
VIT_00s0370g00070	11.6078	11.2807	10.9117	10.0841	0.000343203	0.0155748	0.7971	0.7743	0.5634	0.4363	0.193746	0.9999	0.00492735	0.177	9.89e-05	0.0048	chrUn_JGVv370_7_t01
VIT_00s0370g00090	14.5971	14.6212	14.604	14.5892	0.970569	0.993495	1.0169	0.9881	0.9898	0.9781	0.896025	0.9999	0.910671	0.9803	0.808148	0.9444	chrUn_JGVv370_8_t01
VIT_00s0371g00010	9.94628	12.0597	12.621	12.8945	0.0024329	0.0618356	4.3273	1.4756	1.2087	1.7836	0.0181817	0.824	0.238396	0.7175	0.000693769	0.0197	chrUn_GSVIVT00006454001_t01
VIT_00s0371g00020	5.0091	5.85697	4.85119	6.01872	0.2492	0.69256	1.7998	0.498	2.2463	1.1186	0.185042	0.9999	0.125206	0.5935	0.829573	0.9517	chrUn_JGVv371_1_t01
VIT_00s0371g00030	6.54246	6.84198	7.32152	7.89971	0.312582	0.748148	1.2307	1.3943	1.493	2.0816	0.487846	0.9999	0.403487	0.8159	0.129938	0.4676	chrUn_JGVv371_2_t01
VIT_00s0371g00040	9.11277	10.0253	10.1792	10.7296	0.0535069	0.360739	1.8824	1.1125	1.4645	1.6293	0.605795	0.9999	0.0695633	0.4879	0.0217075	0.1797	chrUn_JGVv371_3_t01
VIT_00s0371g00050	9.59443	13.791	14.2365	14.4261	0.000153938	0.00876759	18.3359	1.3618	1.1404	1.553	0.00275038	0.4932	0.183878	0.6697	4.56e-05	0.0028	chrUn_JGVv371_4_t01
VIT_00s0371g00060	6.96588	7.40178	8.71257	9.28118	0.00493697	0.0969341	1.3528	2.4808	1.4831	3.6792	0.0229551	0.8872	0.312265	0.7642	0.00153099	0.0344	chrUn_JGVv371_5_t01
VIT_00s0371g00070	5.92843	5.14205	4.83509	4.37004	0.430459	0.823496	0.5798	0.8083	0.7244	0.5856	0.607308	0.9999	0.437114	0.833	0.19973	0.5659	chrUn_JGVv371_6_t01
VIT_00s0371g00080	5.34879	6.23246	6.41094	6.21185	0.952683	0.989918	1.8451	1.1317	0.8711	0.9858	0.800723	0.9999	0.7783	0.9494	0.976738	0.9947	chrUn_JGVv371_7_t01
VIT_00s0371g00090	8.22433	7.24048	7.65005	8.32707	0.160023	0.584778	0.5056	1.3283	1.5988	2.1237	0.469543	0.9999	0.234299	0.7137	0.0593649	0.3159	chrUn_JGVv371_8_t01
VIT_00s0371g00100	11.7527	9.24932	9.01102	7.85825	0.000951794	0.0322259	0.1764	0.8477	0.4498	0.3813	0.520536	0.9999	0.00306718	0.1436	0.000465478	0.0148	chrUn_JGVv371_9_t01
VIT_00s0371g00110	6.12603	5.07145	5.79522	5.88987	0.52671	0.868772	0.4814	1.6515	1.0678	1.7635	0.361545	0.9999	0.904582	0.9793	0.302829	0.6803	chrUn_JGVv371_10_t01
VIT_00s0372g00010	12.4909	13.0294	13.1092	12.9975	0.768108	0.946368	1.4525	1.0568	0.9255	0.9781	0.616063	0.9999	0.483097	0.8512	0.840621	0.9556	chrUn_JGVv372_1_t01
VIT_00s0372g00020	8.20856	7.25866	6.92345	7.69392	0.538707	0.871954	0.5177	0.7927	1.7058	1.3522	0.629396	0.9999	0.270042	0.7374	0.531281	0.8283	chrUn_JGVv372_2_t01
VIT_00s0372g00030	6.29904	6.37794	6.31642	6.5939	0.912372	0.979242	1.0562	0.9583	1.2121	1.1615	0.928308	0.9999	0.68513	0.9238	0.752233	0.9254	chrUn_JGVv372_3_t01
VIT_00s0372g00040	9.55225	5.56897	4.98716	5.26127	0.644884	0.911694	0.0632	0.6681	1.2092	0.8079	0.35191	0.9999	0.65975	0.9158	0.621248	0.871	chrUn_JGVv372_4_t01
VIT_00s0372g00060	9.06027	7.79415	7.92831	7.14276	0.566321	0.883407	0.4158	1.0975	0.5801	0.6367	0.864738	0.9999	0.321205	0.7716	0.409937	0.7605	chrUn_JGVv372_6_t01
VIT_00s0372g00070	10.6995	5.94396	5.10012	6.9302	0.105703	0.496799	0.037	0.5572	3.5556	1.981	0.321855	0.9999	0.0351969	0.3853	0.247892	0.6253	chrUn_JGVv372_7_t01
VIT_00s0372g00080	9.60906	5.25794	5.91342	5.15736	0.373353	0.791584	0.049	1.5751	0.5921	0.9327	0.26326	0.9999	0.197965	0.6833	0.862762	0.9623	chrUn_JGVv372_8_t01
VIT_00s0372g00100	6.84861	6.42612	6.03874	6.38769	0.829648	0.959723	0.7461	0.7645	1.2736	0.9737	0.581143	0.9999	0.619089	0.9039	0.956274	0.9897	chrUn_JGVv372_10_t01
VIT_00s0373g00010	14.5169	14.3785	14.0873	13.7317	0.0110136	0.155126	0.9085	0.8172	0.7816	0.6387	0.162096	0.9999	0.0895739	0.5322	0.00286578	0.0517	chrUn_JGVv373_1_t01
VIT_00s0373g00020	9.23153	7.51811	7.442	8.26438	0.133285	0.544915	0.3049	0.9486	1.7683	1.6774	0.864189	0.9999	0.069719	0.4879	0.0986927	0.4095	chrUn_JGVv373_2_t01
VIT_00s0373g00030	10.5667	8.30727	8.73524	8.47737	0.608143	0.89872	0.2088	1.3453	0.8363	1.1251	0.324663	0.9999	0.551476	0.8804	0.6941	0.902	chrUn_JGVv373_3_t01
VIT_00s0373g00040	13.4465	13.7307	13.9599	13.912	0.418467	0.816147	1.2177	1.1722	0.9673	1.1339	0.212971	0.9999	0.792867	0.9535	0.322996	0.6966	chrUn_JGVv373_4_t01
VIT_00s0373g00050	5.61454	6.30841	5.7146	5.15764	0.455887	0.835394	1.6176	0.6626	0.6797	0.4504	0.517496	0.9999	0.543695	0.8774	0.212712	0.5822	chrUn_GSVIVT00006476001_t01
VIT_00s0374g00010	6.07458	5.4794	5.14366	5.92052	0.457367	0.83594	0.662	0.7924	1.7134	1.3577	0.589364	0.9999	0.214957	0.698	0.478741	0.8025	chrUn_JGVv374_1_t01
VIT_00s0374g00020	6.6873	6.83134	5.913	6.0002	0.299284	0.737618	1.105	0.5291	1.0623	0.5621	0.160771	0.9999	0.892877	0.9769	0.20342	0.5696	chrUn_JGVv374_2_t01
VIT_00s0374g00030	6.51151	6.16488	6.45896	6.92071	0.369263	0.789087	0.7864	1.2261	1.3772	1.6886	0.58444	0.9999	0.391658	0.8118	0.163772	0.5205	chrUn_JGVv374_3_t01
VIT_00s0374g00040	7.0656	7.72016	7.50912	7.31486	0.703955	0.928914	1.5741	0.8639	0.874	0.7551	0.663572	0.9999	0.688838	0.925	0.404875	0.7579	chrUn_JGVv374_4_t01
VIT_00s0374g00050	13.5644	15.0781	15.1505	15.2257	0.662662	0.916613	2.8553	1.0515	1.0535	1.1077	0.657097	0.9999	0.644627	0.9117	0.367047	0.731	chrUn_JGVv374_5_t01
VIT_00s0375g00010	12.6221	12.5746	12.9146	12.6488	0.708825	0.930417	0.9676	1.2658	0.8317	1.0528	0.432588	0.9999	0.538981	0.8758	0.863573	0.9625	chrUn_JGVv375_1_t01
VIT_00s0375g00020	4.64181	6.97929	5.04042	6.4977	0.0168185	0.198243	5.0542	0.2608	2.7459	0.7162	0.00616336	0.6815	0.0360522	0.3886	0.478633	0.8024	chrUn_JGVv375_2_t01
VIT_00s0375g00030	13.1737	8.75716	8.41388	8.15554	0.394558	0.803859	0.0468	0.7882	0.8361	0.659	0.437312	0.9999	0.558272	0.8817	0.176455	0.5359	chrUn_JGVv375_3_t01
VIT_00s0375g00040	12.1126	12.3456	12.4332	13.2066	0.000528536	0.0211999	1.1753	1.0626	1.7093	1.8163	0.697046	0.9999	0.00120387	0.0864	0.000373574	0.0127	chrUn_JGVv375_4_t01
VIT_00s0375g00050	11.2651	11.0793	10.7489	10.6757	0.493764	0.853065	0.8791	0.7953	0.9505	0.756	0.362549	0.9999	0.83937	0.9647	0.26711	0.6472	chrUn_JGVv375_5_t01
VIT_00s0375g00060	6.83917	5.8508	6.50065	7.52124	0.0355056	0.295733	0.504	1.569	2.0287	3.1831	0.305881	0.9999	0.110873	0.5697	0.0107701	0.1196	chrUn_JGVv375_6_t01
VIT_00s0378g00010	10.0725	9.57069	9.78625	9.08659	0.351015	0.776525	0.7062	1.1612	0.6157	0.7149	0.66175	0.9999	0.159852	0.6388	0.327959	0.7	chrUn_PDVv378_1_t01
VIT_00s0378g00020	5.01706	5.89506	6.28444	6.05559	0.855975	0.965981	1.8378	1.3098	0.8533	1.1177	0.581125	0.9999	0.745455	0.9402	0.819801	0.9488	chrUn_JGVv378_1_t01
VIT_00s0378g00040	7.74547	8.00294	9.11575	8.04846	0.135293	0.547951	1.1954	2.1627	0.4772	1.0321	0.0774212	0.9999	0.0898906	0.5323	0.941372	0.9856	chrUn_JGVv378_3_t01
VIT_00s0379g00010	10.7344	11.2037	11.7587	10.7612	0.439113	0.828494	1.3844	1.4692	0.5009	0.7359	0.475886	0.9999	0.202984	0.6873	0.569417	0.8473	chrUn_JGVv379_1_t01
VIT_00s0379g00020	11.7334	12.1664	13.1032	11.9878	0.127554	0.536185	1.35	1.9143	0.4615	0.8835	0.111423	0.9999	0.059532	0.4654	0.758242	0.9272	chrUn_JGVv379_2_t01
VIT_00s0379g00040	8.34742	9.59448	10.1965	9.88545	0.611193	0.899548	2.3736	1.5179	0.8061	1.2235	0.323866	0.9999	0.608786	0.9006	0.632045	0.8763	chrUn_JGVv379_4_t01
VIT_00s0379g00050	6.07768	6.36123	6.16764	7.06885	0.291826	0.73089	1.2172	0.8744	1.8676	1.6331	0.746919	0.9999	0.137724	0.6105	0.241572	0.6187	chrUn_JGVv379_5_t01
VIT_00s0379g00060	10.5561	10.7333	11.1925	11.1512	0.0790159	0.436131	1.1307	1.3747	0.9718	1.336	0.0418313	0.969	0.851491	0.9679	0.0629276	0.3258	chrUn_JGVv379_6_t01
VIT_00s0379g00070	12.7644	12.4553	12.0559	11.977	0.0157101	0.190116	0.8071	0.7582	0.9468	0.7178	0.0230623	0.8888	0.644163	0.9117	0.00717457	0.0926	chrUn_JGVv379_7_t01
VIT_00s0380g00020	11.3127	10.3922	10.8635	10.4288	0.391514	0.801253	0.5283	1.3864	0.7398	1.0257	0.220007	0.9999	0.257393	0.73	0.923365	0.9809	chrUn_PDVv380_2_t01
VIT_00s0380g00030	10.7962	10.6128	10.7038	11.2484	0.0309509	0.276737	0.8806	1.0652	1.4585	1.5536	0.717924	0.9999	0.0351614	0.3853	0.0147918	0.1432	chrUn_JGVv380_1_t01
VIT_00s0384g00020	5.71189	5.34956	5.74341	5.29059	0.69296	0.924936	0.7779	1.3139	0.7306	0.96	0.495071	0.9999	0.433189	0.8318	0.918427	0.9799	chrUn_JGVv384_1_t01
VIT_00s0385g00010	7.4288	6.36856	6.59948	5.3111	0.106662	0.498098	0.4796	1.1736	0.4094	0.4805	0.717004	0.9999	0.0478453	0.4303	0.101888	0.416	chrUn_JGVv385_1_t01
VIT_00s0385g00020	7.5301	7.66561	8.168	8.12758	0.676341	0.921171	1.0985	1.4166	0.9724	1.3774	0.428317	0.9999	0.949005	0.9871	0.466156	0.795	chrUn_JGVv385_2_t01
VIT_00s0386g00010	6.34706	4.19151	4.87963	5.15656	0.456333	0.835468	0.2244	1.6112	1.2116	1.9521	0.38627	0.9999	0.726382	0.9341	0.226231	0.6002	chrUn_JGVv386_1_t01
VIT_00s0386g00020	14.889	14.9114	14.8881	14.9251	0.957335	0.990752	1.0157	0.984	1.026	1.0096	0.855061	0.9999	0.771471	0.9476	0.914088	0.9789	chrUn_JGVv386_2_t01
VIT_00s0386g00030	14.7504	14.8501	14.956	14.6346	0.204252	0.645131	1.0715	1.0762	0.8003	0.8613	0.560239	0.9999	0.0818314	0.5128	0.238922	0.6153	chrUn_JGVv386_3_t01
VIT_00s0386g00040	8.08747	7.60101	8.25888	9.01559	0.0349689	0.293018	0.7138	1.5778	1.6896	2.6658	0.217681	0.9999	0.157359	0.6363	0.0100722	0.1144	chrUn_JGVv386_4_t01
VIT_00s0386g00050	14.6181	11.6992	10.3483	9.42402	0.000323408	0.0149661	0.1322	0.3921	0.5269	0.2066	0.0126606	0.7784	0.0822239	0.5139	7.25e-05	0.0039	chrUn_JGVv386_5_t01
VIT_00s0386g00060	7.8422	8.17939	8.7076	8.33263	0.492381	0.85253	1.2633	1.4421	0.7711	1.1121	0.249779	0.9999	0.412183	0.8203	0.73671	0.9189	chrUn_GSVIVT00006600001_t01
VIT_00s0388g00010	6.71002	5.42831	6.94224	6.4543	0.0743961	0.422987	0.4113	2.8559	0.713	2.0364	0.0262045	0.9031	0.46236	0.8434	0.126136	0.4614	chrUn_JGVv388_1_t01
VIT_00s0388g00020	5.87815	6.35471	5.76106	6.241	0.750693	0.941831	1.3914	0.6627	1.3947	0.9242	0.477924	0.9999	0.565774	0.8853	0.891579	0.9709	chrUn_JGVv388_2_t01
VIT_00s0388g00030	4.88526	5.25903	5.28499	5.08997	0.960863	0.991233	1.2957	1.0182	0.8736	0.8894	0.972511	0.9999	0.795836	0.9542	0.822513	0.9496	chrUn_JGVv388_3_t01
VIT_00s0388g00040	7.97333	6.66439	5.73827	6.48456	0.183287	0.618803	0.4036	0.5263	1.6775	0.8828	0.0834773	0.9999	0.160605	0.6398	0.732571	0.9171	chrUn_JGVv388_4_t01
VIT_00s0388g00050	5.03739	5.03683	3.86612	4.86714	0.117297	0.518746	0.9996	0.4442	2.0014	0.889	0.0559654	0.9832	0.100322	0.5535	0.777338	0.9336	chrUn_JGVv388_5_t01
VIT_00s0388g00060	7.05467	5.31206	4.55531	5.78506	0.135665	0.548602	0.2988	0.5918	2.3453	1.388	0.218853	0.9999	0.0487311	0.4317	0.439779	0.7791	chrUn_PDVv388_7_t01
VIT_00s0388g00070	6.38956	7.22974	6.79062	6.79836	0.619909	0.902176	1.7903	0.7376	1.0054	0.7416	0.394979	0.9999	0.987984	0.997	0.403299	0.757	chrUn_JGVv388_6_t01
VIT_00s0388g00080	8.90567	9.59816	10.2083	9.32162	0.362182	0.784169	1.6161	1.5265	0.5408	0.8256	0.337576	0.9999	0.165868	0.6472	0.662519	0.8883	chrUn_JGVv388_7_t01
VIT_00s0388g00090	6.59063	7.10204	7.17572	8.02496	0.52589	0.868692	1.4254	1.0524	1.8016	1.8959	0.934998	0.9999	0.349571	0.7894	0.309789	0.685	chrUn_JGVv388_8_t01
VIT_00s0389g00010	10.998	11.4202	12.0874	11.1068	0.138489	0.552512	1.3399	1.5881	0.5068	0.8048	0.182367	0.9999	0.0526863	0.4441	0.527925	0.8271	chrUn_JGVv389_1_t01
VIT_00s0389g00020	14.3278	13.9914	14.0843	13.8362	0.241565	0.68584	0.7921	1.0665	0.842	0.898	0.528906	0.9999	0.0970528	0.5476	0.294622	0.6727	chrUn_JGVv389_2_t01
VIT_00s0389g00030	11.6355	8.37201	7.583	6.40091	0.00428825	0.0886512	0.1041	0.5787	0.4407	0.2551	0.168959	0.9999	0.0419218	0.4114	0.00109574	0.0275	chrUn_JGVv389_3_t01
VIT_00s0389g00040	11.9013	9.33343	8.71829	7.47194	0.00451543	0.0915978	0.1686	0.6529	0.4215	0.2752	0.262762	0.9999	0.0263313	0.355	0.00130871	0.0309	chrUn_JGVv389_4_t01
VIT_00s0391g00010	13.1311	13.5084	13.1859	12.0979	0.0291105	0.268014	1.2989	0.7997	0.4704	0.3762	0.548683	0.9999	0.0475022	0.4289	0.0113281	0.123	chrUn_JGVv391_1_t01
VIT_00s0391g00020	13.3284	11.7539	11.7147	11.3941	0.174552	0.606394	0.3358	0.9732	0.8007	0.7792	0.850827	0.9999	0.128785	0.5971	0.0893466	0.3886	chrUn_JGVv391_2_t01
VIT_00s0391g00030	6.34281	4.9542	4.704	4.87618	0.953879	0.990176	0.3819	0.8408	1.1268	0.9474	0.765238	0.9999	0.837138	0.9641	0.925783	0.9818	chrUn_JGVv391_3_t01
VIT_00s0391g00040	12.3519	11.774	11.8042	12.028	0.393256	0.802682	0.67	1.0212	1.1678	1.1925	0.881225	0.9999	0.271492	0.7384	0.212916	0.5825	chrUn_JGVv391_4_t01
VIT_00s0391g00050	10.2256	10.82	10.832	10.6935	0.732241	0.936852	1.5099	1.0083	0.9084	0.916	0.951032	0.9999	0.478414	0.8494	0.517033	0.8211	chrUn_JGVv391_5_t01
VIT_00s0391g00060	13.96	14.1424	14.1151	14.086	0.943442	0.987491	1.1347	0.9813	0.98	0.9616	0.869559	0.9999	0.860924	0.9691	0.734421	0.9181	chrUn_JGVv391_6_t01
VIT_00s0391g00070	13.8673	13.9336	13.901	13.8772	0.955434	0.990716	1.047	0.9777	0.9836	0.9617	0.863053	0.9999	0.899165	0.9781	0.764869	0.9288	chrUn_JGVv391_7_t01
VIT_00s0392g00010	11.5475	11.9126	12.3999	12.3076	0.434665	0.826333	1.288	1.4018	0.938	1.3149	0.226457	0.9999	0.817368	0.9598	0.325481	0.6983	chrUn_JGVv392_1_t01
VIT_00s0392g00030	5.65707	5.85236	6.91157	6.30267	0.23408	0.678424	1.145	2.0838	0.6557	1.3663	0.0913137	0.9999	0.326461	0.7736	0.466927	0.7957	chrUn_JGVv392_2_t01
VIT_00s0392g00040	8.14179	7.27104	8.21078	8.33386	0.198903	0.638253	0.5469	1.9182	1.0891	2.089	0.146102	0.9999	0.847244	0.9668	0.101341	0.4151	chrUn_JGVv392_3_t01
VIT_00s0392g00050	10.7675	10.0306	9.81435	8.87121	0.0203426	0.221415	0.6001	0.8608	0.5201	0.4477	0.611229	0.9999	0.0306953	0.3684	0.00872764	0.1054	chrUn_JGVv392_4_t01
VIT_00s0392g00070	4.65689	5.30247	4.80048	6.10653	0.330062	0.76045	1.5644	0.7061	2.4726	1.746	0.568579	0.9999	0.14214	0.6167	0.362514	0.727	chrUn_GSVIVT00006643001_t01
VIT_00s0394g00010	11.5302	11.0081	10.7592	10.6433	0.472145	0.843204	0.6964	0.8416	0.9228	0.7766	0.413902	0.9999	0.70258	0.928	0.233036	0.609	chrUn_JGVv394_1_t01
VIT_00s0394g00020	11.9211	12.1105	12.2326	11.9431	0.194522	0.633678	1.1403	1.0883	0.8182	0.8904	0.442799	0.9999	0.073076	0.496	0.294151	0.6721	chrUn_JGVv394_2_t01
VIT_00s0394g00030	13.9396	14.1217	14.2746	14.4483	0.407517	0.81061	1.1345	1.1118	1.1279	1.2541	0.529718	0.9999	0.475747	0.8482	0.183026	0.544	chrUn_JGVv394_3_t01
VIT_00s0394g00040	6.60713	8.40587	9.53145	12.6574	3.48e-07	8.43e-05	3.4792	2.1819	8.7299	19.0476	0.103114	0.9999	3.3e-05	0.0096	1.26e-07	0	chrUn_JGVv394_4_t01
VIT_00s0396g00010	11.1186	11.8356	11.5679	11.7907	0.801633	0.953407	1.6438	0.8306	1.167	0.9693	0.536832	0.9999	0.607097	0.8994	0.917207	0.9794	chrUn_JGVv396_1_t01
VIT_00s0396g00020	11.617	12.0189	11.8778	11.9076	0.914924	0.980067	1.3212	0.9068	1.0209	0.9258	0.690749	0.9999	0.932946	0.9841	0.753613	0.9258	chrUn_JGVv396_2_t01
VIT_00s0396g00030	10.5731	10.962	10.5618	11.3156	0.505368	0.857957	1.3094	0.7578	1.6862	1.2777	0.535392	0.9999	0.245641	0.7211	0.583761	0.8545	chrUn_JGVv396_3_t01
VIT_00s0396g00040	8.55701	9.60993	9.70451	10.3341	0.724666	0.935149	2.0747	1.0678	1.5471	1.6519	0.923352	0.9999	0.522817	0.8699	0.462674	0.7935	chrUn_GSVIVT00006667001_t01
VIT_00s0396g00050	11.2843	11.5455	11.2956	11.7282	0.499298	0.855249	1.1984	0.841	1.3497	1.135	0.497917	0.9999	0.243062	0.7201	0.619711	0.8702	chrUn_JGVv396_4_t01
VIT_00s0396g00060	11.2428	12.4014	11.7599	12.2854	0.316142	0.750249	2.2324	0.641	1.4394	0.9227	0.156131	0.9999	0.24363	0.7201	0.795265	0.939	chrUn_GSVIVT00006670001_t01
VIT_00s0396g00070	12.4372	12.9497	12.795	13.071	0.824851	0.958875	1.4266	0.8983	1.2108	1.0877	0.729643	0.9999	0.538178	0.8758	0.786426	0.937	chrUn_JGVv396_5_t01
VIT_00s0397g00010	13.6914	11.9865	11.8349	11.254	0.0293431	0.269003	0.3067	0.9002	0.6686	0.6019	0.590257	0.9999	0.0435553	0.4147	0.0119964	0.1275	chrUn_JGVv397_1_t01
VIT_00s0397g00020	5.15837	5.37933	4.58876	5.51253	0.414708	0.814607	1.1655	0.5781	1.8971	1.0967	0.294531	0.9999	0.221678	0.7036	0.85896	0.9614	chrUn_JGVv397_2_t01
VIT_00s0397g00030	7.48543	10.2036	10.7154	10.6264	0.586314	0.890017	6.5806	1.4258	0.9402	1.3405	0.335871	0.9999	0.866355	0.9702	0.425881	0.7691	chrUn_JGVv397_3_t01
VIT_00s0397g00050	7.75759	4.96821	5.87615	4.81424	0.249781	0.693218	0.1446	1.8764	0.479	0.8988	0.187525	0.9999	0.124558	0.5932	0.821461	0.9491	chrUn_GSVIVT00006679001_t01
VIT_00s0398g00010	6.09732	7.27428	7.68931	7.28538	0.723463	0.935037	2.261	1.3333	0.7558	1.0077	0.482258	0.9999	0.493978	0.8563	0.984974	0.9964	chrUn_PDVv398_1_t01
VIT_00s0398g00020	5.90245	8.90053	9.03397	8.73352	0.849357	0.963655	7.9893	1.0969	0.812	0.8907	0.800867	0.9999	0.57068	0.8866	0.752308	0.9255	chrUn_JGVv398_1_t01
VIT_00s0398g00030	5.85131	7.07367	7.47958	7.26715	0.880224	0.971863	2.3333	1.3249	0.8631	1.1435	0.615597	0.9999	0.792512	0.9533	0.810647	0.9452	chrUn_JGVv398_2_t01
VIT_00s0398g00040	5.6913	5.57952	5.61313	6.51934	0.530853	0.869531	0.9254	1.0236	1.8741	1.9183	0.971656	0.9999	0.340638	0.7839	0.323217	0.6968	chrUn_JGVv398_3_t01
VIT_00s0398g00050	6.99526	5.41834	5.41506	4.83118	0.711271	0.930967	0.3352	0.9977	0.6672	0.6657	0.996808	1	0.477988	0.8492	0.475532	0.801	chrUn_GSVIVT00006682001_t01
VIT_00s0398g00060	4.64942	5.3139	4.55242	5.20248	0.569096	0.88426	1.585	0.5899	1.5692	0.9257	0.327911	0.9999	0.402918	0.8156	0.88557	0.969	chrUn_JGVv398_4_t01
VIT_00s0399g00010	8.22375	8.81099	8.60718	8.58102	0.660443	0.916024	1.5024	0.8683	0.982	0.8527	0.46278	0.9999	0.924675	0.9831	0.407759	0.7595	chrUn_JGVv399_1_t01
VIT_00s0399g00020	11.6204	11.1168	11.0566	11.1175	0.992843	0.998384	0.7054	0.9591	1.0431	1.0005	0.918304	0.9999	0.917287	0.9817	0.998977	0.9997	chrUn_JGVv399_2_t01
VIT_00s0399g00030	7.18467	6.21598	6.16584	6.26628	0.991921	0.998282	0.511	0.9658	1.0721	1.0355	0.949582	0.9999	0.899213	0.9781	0.949422	0.9878	chrUn_JGVv399_3_t01
VIT_00s0399g00060	11.4526	11.8312	11.9001	11.9964	0.687919	0.924063	1.3001	1.0489	1.069	1.1213	0.720095	0.9999	0.616726	0.903	0.391882	0.7497	chrUn_JGVv399_5_t01
VIT_00s0400g00020	11.7082	10.1946	10.1153	9.47522	0.543999	0.873824	0.3502	0.9465	0.6417	0.6073	0.911578	0.9999	0.372197	0.8029	0.316475	0.6908	chrUn_PDVv400_2_t01
VIT_00s0400g00030	14.2157	12.7621	12.5884	12.1017	0.353604	0.778486	0.3651	0.8865	0.7137	0.6327	0.712956	0.9999	0.305338	0.7585	0.16632	0.5234	chrUn_JGVv400_2_t01
VIT_00s0400g00040	6.4339	7.36098	7.83845	7.32784	0.654424	0.914263	1.9014	1.3923	0.7019	0.9773	0.443545	0.9999	0.412783	0.8205	0.957448	0.9897	chrUn_JGVv400_3_t01
VIT_00s0400g00050	6.83924	6.23139	6.7471	5.94729	0.42168	0.818311	0.6562	1.4297	0.5744	0.8213	0.403223	0.9999	0.197322	0.6824	0.644248	0.8817	chrUn_GSVIVT00006693001_t01
VIT_00s0404g00010	7.28066	7.144	7.13459	7.63491	0.465483	0.840132	0.9096	0.9935	1.4145	1.4053	0.983718	0.9999	0.281431	0.7444	0.290467	0.6686	chrUn_JGVv404_1_t01
VIT_00s0404g00020	13.4916	13.9702	13.8917	13.878	0.855075	0.965735	1.3934	0.947	0.9905	0.9381	0.660452	0.9999	0.938841	0.9852	0.606051	0.8638	chrUn_JGVv404_2_t01
VIT_00s0404g00040	10.0403	11.4659	11.7847	12.0072	0.0759992	0.428185	2.6862	1.2473	1.1667	1.4553	0.177659	0.9999	0.344262	0.7853	0.0246775	0.195	chrUn_JGVv404_4_t01
VIT_00s0404g00050	12.3541	9.5332	9.67525	8.83847	0.106059	0.497388	0.1415	1.1035	0.5599	0.6178	0.731939	0.9999	0.0483317	0.4308	0.0988531	0.4097	chrUn_JGVv404_5_t01
VIT_00s0404g00060	11.9613	12.5048	12.5683	12.6285	0.809021	0.95492	1.4575	1.045	1.0426	1.0895	0.739149	0.9999	0.752399	0.9418	0.51744	0.8211	chrUn_JGVv404_6_t01
VIT_00s0404g00070	10.4386	12.1248	12.3983	12.8266	0.00447675	0.0910759	3.2182	1.2087	1.3456	1.6264	0.182821	0.9999	0.0396956	0.4033	0.00116397	0.0288	chrUn_JGVv404_7_t01
VIT_00s0404g00080	13.6204	14.0226	13.9559	13.9591	0.855165	0.965798	1.3216	0.9548	1.0022	0.9569	0.621838	0.9999	0.981179	0.9954	0.638534	0.8793	chrUn_JGVv404_8_t01
VIT_00s0404g00100	8.43801	8.78904	8.7809	9.66558	0.00558035	0.104464	1.2755	0.9944	1.8464	1.836	0.978277	0.9999	0.00472944	0.1757	0.00509267	0.0746	chrUn_JGVv404_10_t01
VIT_00s0406g00010	10.4822	10.2621	10.2948	9.66582	0.215165	0.658962	0.8586	1.0229	0.6466	0.6614	0.934777	0.9999	0.120246	0.5847	0.140198	0.4856	chrUn_GSVIVT00006728001_t01
VIT_00s0407g00010	11.0771	9.73903	9.34862	9.58311	0.467529	0.841337	0.3955	0.7629	1.1765	0.8976	0.223175	0.9999	0.461979	0.8432	0.624147	0.8724	chrUn_JGVv407_1_t01
VIT_00s0407g00020	11.9081	14.0696	14.0375	13.8008	0.472532	0.843281	4.474	0.9779	0.8487	0.83	0.89292	0.9999	0.324995	0.7722	0.264274	0.644	chrUn_JGVv407_2_t01
VIT_00s0407g00030	10.2057	10.3855	10.7748	10.6868	0.406099	0.809739	1.1327	1.3098	0.9409	1.2323	0.202694	0.9999	0.771525	0.9476	0.322307	0.6962	chrUn_JGVv407_3_t01
VIT_00s0407g00040	9.34444	9.65226	9.74312	9.54258	0.724216	0.935037	1.2378	1.065	0.8702	0.9268	0.717023	0.9999	0.425081	0.8278	0.661854	0.8881	chrUn_JGVv407_4_t01
VIT_00s0407g00050	8.20888	9.87679	9.46863	8.32321	0.103764	0.492995	3.1775	0.7536	0.4521	0.3407	0.582711	0.9999	0.127488	0.5961	0.040848	0.26	chrUn_JGVv407_5_t01
VIT_00s0407g00060	13.0842	13.1959	13.0539	13.2698	0.552574	0.878032	1.0805	0.9063	1.1614	1.0526	0.481792	0.9999	0.286519	0.7476	0.713586	0.9102	chrUn_GSVIVT00006734001_t01
VIT_00s0407g00070	7.51275	9.38302	9.45566	8.53236	0.255394	0.698491	3.656	1.0516	0.5273	0.5545	0.906036	0.9999	0.13842	0.6105	0.171412	0.5298	chrUn_JGVv407_6_t01
VIT_00s0407g00080	12.5129	12.5421	12.6497	12.0815	0.0707757	0.413142	1.0204	1.0775	0.6744	0.7267	0.674325	0.9999	0.0306686	0.3684	0.0771193	0.36	chrUn_JGVv407_7_t01
VIT_00s0408g00010	13.9208	13.6328	13.447	13.3715	0.162012	0.588116	0.819	0.8792	0.949	0.8344	0.185301	0.9999	0.58716	0.8926	0.0649815	0.3319	chrUn_JGVv408_1_t01
VIT_00s0408g00040	14.4315	14.0496	13.9047	13.7867	0.272789	0.713839	0.7674	0.9044	0.9215	0.8334	0.37287	0.9999	0.467583	0.8445	0.109578	0.4314	chrUn_PDVv408_3_t01
VIT_00s0409g00010	8.24259	7.53659	7.63642	7.03868	0.581226	0.888529	0.613	1.0716	0.6608	0.7081	0.870956	0.9999	0.333231	0.7776	0.41947	0.7657	chrUn_JGVv409_1_t01
VIT_00s0409g00030	7.65332	5.60251	5.59939	4.87111	0.563743	0.882618	0.2413	0.9978	0.6036	0.6023	0.996839	1	0.356776	0.7949	0.354742	0.721	chrUn_GSVIVT00006741001_t01
VIT_00s0409g00040	8.35054	7.71186	7.79214	8.26135	0.476638	0.845656	0.6423	1.0572	1.3844	1.4636	0.868888	0.9999	0.337134	0.7809	0.261905	0.6415	chrUn_JGVv409_3_t01
VIT_00s0409g00050	5.2297	6.53268	7.74484	6.71635	0.244921	0.687824	2.4674	2.3168	0.4902	1.1358	0.120956	0.9999	0.186568	0.6726	0.811747	0.9456	chrUn_JGVv409_4_t01
VIT_00s0409g00060	5.15221	4.74505	5.4285	5.20093	0.696577	0.925907	0.7541	1.606	0.8541	1.3716	0.406306	0.9999	0.781417	0.9509	0.578812	0.8522	chrUn_JGVv409_5_t01
VIT_00s0409g00070	4.96762	5.58414	4.98546	6.3986	0.307772	0.743558	1.5332	0.6604	2.6632	1.7586	0.514841	0.9999	0.128306	0.5971	0.376552	0.7386	chrUn_PDVv409_7_t01
VIT_00s0409g00080	5.79146	5.20803	5.7005	5.8159	0.698197	0.926622	0.6674	1.4069	1.0833	1.524	0.5196	0.9999	0.879787	0.9739	0.427264	0.7704	chrUn_JGVv409_6_t01
VIT_00s0410g00010	6.08286	5.52153	6.45712	6.38736	0.511667	0.860852	0.6777	1.9127	0.9528	1.8224	0.300806	0.9999	0.938136	0.9849	0.337861	0.7083	chrUn_PDVv410_1_t01
VIT_00s0410g00020	5.46786	6.48447	7.00474	5.95229	0.456471	0.835479	2.0232	1.4342	0.4821	0.6915	0.535428	0.9999	0.213017	0.6961	0.52617	0.826	chrUn_JGVv410_1_t01
VIT_00s0410g00030	11.2123	11.3525	11.3771	11.0175	0.763311	0.944978	1.1021	1.0172	0.7794	0.7928	0.964246	0.9999	0.512809	0.8668	0.541894	0.8339	chrUn_PDVv410_2_t01
VIT_00s0410g00040	7.15228	9.41235	8.91199	8.83338	0.419333	0.817029	4.7902	0.7069	0.947	0.6694	0.294591	0.9999	0.868404	0.9708	0.226191	0.6002	chrUn_JGVv410_2_t01
VIT_00s0411g00010	5.76348	5.92364	5.04057	6.20443	0.398717	0.8066	1.1174	0.5422	2.2406	1.2149	0.324571	0.9999	0.195966	0.6813	0.752908	0.9257	chrUn_JGVv411_1_t01
VIT_00s0411g00020	6.97392	6.69636	6.64056	6.65098	0.997252	0.999473	0.825	0.9621	1.0073	0.969	0.944699	0.9999	0.989662	0.9972	0.955016	0.9893	chrUn_JGVv411_2_t01
VIT_00s0411g00030	6.33282	5.59675	6.34891	6.38782	0.468875	0.842184	0.6004	1.6843	1.0273	1.7304	0.300798	0.9999	0.957051	0.9884	0.276794	0.6565	chrUn_JGVv411_3_t01
VIT_00s0411g00040	6.07935	5.32317	5.23341	6.22427	0.556916	0.879809	0.5921	0.9397	1.9874	1.8675	0.929323	0.9999	0.330135	0.7757	0.375377	0.7379	chrUn_GSVIVT00006753001_t01
VIT_00s0413g00010	5.71996	7.13329	5.40751	6.45594	0.126973	0.534993	2.6635	0.3023	2.0683	0.6253	0.0449025	0.9832	0.216432	0.7006	0.422185	0.767	chrUn_JGVv413_1_t01
VIT_00s0413g00020	5.19869	4.54818	5.06098	5.70291	0.378169	0.794025	0.6371	1.4268	1.5604	2.2264	0.535261	0.9999	0.438243	0.8338	0.166385	0.5235	chrUn_JGVv413_2_t01
VIT_00s0414g00010	7.74487	9.62637	9.85548	9.5796	0.798203	0.952993	3.6846	1.1721	0.8259	0.9681	0.604089	0.9999	0.532659	0.8726	0.915575	0.9791	chrUn_JGVv414_1_t01
VIT_00s0414g00020	7.07474	6.46645	7.20194	6.27055	0.38041	0.795467	0.656	1.665	0.5244	0.873	0.298206	0.9999	0.189339	0.6751	0.780488	0.9346	chrUn_JGVv414_2_t01
VIT_00s0414g00030	11.7742	12.8297	13.061	12.9503	0.658896	0.915683	2.0783	1.1739	0.9261	1.0872	0.363866	0.9999	0.662757	0.9167	0.634703	0.8774	chrUn_JGVv414_3_t01
VIT_00s0414g00040	6.88843	7.59852	8.15647	8.06301	0.655074	0.914333	1.6359	1.4722	0.9373	1.3798	0.392903	0.9999	0.885741	0.9755	0.476366	0.8015	chrUn_JGVv414_4_t01
VIT_00s0414g00050	10.8844	11.9485	12.0536	12.0825	0.901449	0.976703	2.091	1.0756	1.0202	1.0973	0.735505	0.9999	0.926077	0.9833	0.666932	0.8898	chrUn_JGVv414_5_t01
VIT_00s0414g00060	8.86997	10.0126	10.4455	9.7164	0.256319	0.698942	2.2078	1.35	0.6033	0.8144	0.327915	0.9999	0.102777	0.5572	0.502072	0.8147	chrUn_JGVv414_6_t01
VIT_00s0415g00010	8.33925	7.94792	6.85888	8.25916	0.0806442	0.440458	0.7624	0.4701	2.6395	1.2408	0.0942195	0.9999	0.0331467	0.3811	0.627395	0.874	chrUn_JGVv415_1_t01
VIT_00s0415g00030	13.2028	13.1934	13.2691	12.948	0.364712	0.785843	0.9935	1.0539	0.8005	0.8436	0.747477	0.9999	0.176327	0.6603	0.299355	0.6766	chrUn_JGVv415_3_t01
VIT_00s0415g00040	14.4302	14.4403	14.5679	14.709	0.256307	0.698942	1.007	1.0925	1.1028	1.2048	0.430685	0.9999	0.383723	0.808	0.100976	0.4146	chrUn_JGVv415_4_t01
VIT_00s0415g00050	15.3511	15.0058	15.1367	15.0359	0.652679	0.914189	0.7871	1.095	0.9325	1.0211	0.380283	0.9999	0.498683	0.8588	0.839242	0.9548	chrUn_JGVv415_5_t01
VIT_00s0415g00060	13.5505	13.3963	13.6389	13.0358	0.324853	0.756043	0.8986	1.1831	0.6583	0.7789	0.546896	0.9999	0.138344	0.6105	0.371846	0.7346	chrUn_JGVv415_6_t01
VIT_00s0415g00070	15.0057	14.4851	14.4124	14.2687	0.604761	0.896869	0.6971	0.9509	0.9052	0.8607	0.740843	0.9999	0.513834	0.8671	0.327079	0.6994	chrUn_JGVv415_7_t01
VIT_00s0415g00080	11.2985	9.5941	9.71199	9.67636	0.964741	0.991669	0.3069	1.0851	0.9756	1.0587	0.795063	0.9999	0.937416	0.9848	0.856142	0.9603	chrUn_JGVv415_8_t01
VIT_00s0420g00010	6.45746	6.18284	6.1346	6.29762	0.971337	0.99389	0.8267	0.9671	1.1196	1.0828	0.944913	0.9999	0.815435	0.9592	0.86944	0.9642	chrUn_JGVv420_1_t01
VIT_00s0420g00030	8.13572	7.41216	7.38133	7.7651	0.744687	0.939922	0.6056	0.9789	1.3047	1.2772	0.955831	0.9999	0.49175	0.8553	0.527025	0.8265	chrUn_JGVv420_2_t01
VIT_00s0420g00040	7.05813	5.41517	4.90232	5.60205	0.468147	0.841827	0.3202	0.7008	1.6242	1.1383	0.383857	0.9999	0.236512	0.7157	0.750102	0.9242	chrUn_GSVIVT00006787001_t01
VIT_00s0421g00010	8.55792	12.0749	12.5049	12.4949	0.519538	0.865727	11.448	1.3472	0.9931	1.3379	0.317987	0.9999	0.981336	0.9954	0.329265	0.7008	chrUn_GSVIVT00006788001_t01
VIT_00s0421g00020	5.56205	6.84858	8.15395	7.8924	0.0596298	0.380959	2.4394	2.4715	0.8342	2.0617	0.025157	0.9028	0.644648	0.9117	0.0705199	0.3451	chrUn_JGVv421_1_t01
VIT_00s0421g00030	5.03003	5.75511	6.16569	5.28935	0.648197	0.912991	1.653	1.3292	0.5447	0.7241	0.663422	0.9999	0.354788	0.7931	0.621635	0.8711	chrUn_JGVv421_2_t01
VIT_00s0421g00040	11.058	9.86243	9.77698	9.2886	0.406432	0.809891	0.4366	0.9425	0.7128	0.6718	0.852457	0.9999	0.290749	0.7499	0.215588	0.5856	chrUn_JGVv421_3_t01
VIT_00s0424g00010	6.9326	7.35267	6.89567	6.83652	0.716488	0.93273	1.338	0.7285	0.9598	0.6992	0.510753	0.9999	0.931996	0.9839	0.457912	0.7911	chrUn_JGVv424_1_t01
VIT_00s0424g00020	9.58615	8.46744	7.75114	8.64759	0.311985	0.747764	0.4605	0.6087	1.8615	1.133	0.249013	0.9999	0.150833	0.6281	0.770287	0.931	chrUn_JGVv424_2_t01
VIT_00s0424g00030	7.09407	6.36426	5.66167	6.87737	0.326807	0.757417	0.603	0.6145	2.3225	1.4271	0.387987	0.9999	0.138515	0.6105	0.527582	0.8269	chrUn_JGVv424_3_t01
VIT_00s0425g00010	10.5988	11.2249	11.3142	11.2165	0.896087	0.975255	1.5434	1.0638	0.9345	0.9942	0.700775	0.9999	0.674243	0.9196	0.971157	0.9933	chrUn_GSVIVT00006798001_t01
VIT_00s0425g00020	6.34751	7.40186	6.77261	7.18741	0.598936	0.896173	2.0768	0.6465	1.3331	0.8619	0.321971	0.9999	0.512502	0.8665	0.734449	0.9181	chrUn_JGVv425_1_t01
VIT_00s0425g00030	4.63104	6.04815	5.90425	5.43708	0.657844	0.915418	2.6705	0.9051	0.7234	0.6547	0.836882	0.9999	0.504869	0.8615	0.38392	0.7442	chrUn_PDVv425_2_t01
VIT_00s0425g00040	9.58365	9.6787	9.30132	8.07389	0.0125383	0.166248	1.0681	0.7698	0.4271	0.3288	0.487671	0.9999	0.0277253	0.3582	0.00471989	0.0714	chrUn_JGVv425_2_t01
VIT_00s0426g00010	8.09823	7.43765	7.29524	7.64537	0.900512	0.976457	0.6326	0.906	1.2747	1.1549	0.8538	0.9999	0.65083	0.913	0.788144	0.9374	chrUn_GSVIVT00006802001_t01
VIT_00s0426g00030	6.02503	6.19528	5.86488	6.66874	0.468333	0.841851	1.1253	0.7953	1.7458	1.3884	0.614005	0.9999	0.223038	0.7045	0.470512	0.798	chrUn_JGVv426_1_t01
VIT_00s0426g00040	11.2453	10.8464	10.3885	10.0634	0.0258479	0.251738	0.7584	0.7281	0.7982	0.5811	0.10792	0.9999	0.250103	0.7248	0.00742686	0.0948	chrUn_JGVv426_2_t01
VIT_00s0426g00050	6.62424	7.95265	7.41241	7.78776	0.707283	0.930213	2.5113	0.6877	1.2972	0.892	0.419352	0.9999	0.574012	0.8882	0.804669	0.9431	chrUn_JGVv426_3_t01
VIT_00s0426g00060	9.02221	9.69918	9.34759	9.61716	0.657351	0.915197	1.5988	0.7837	1.2054	0.9447	0.383832	0.9999	0.503566	0.8609	0.838359	0.9546	chrUn_JGVv426_4_t01
VIT_00s0426g00070	6.13345	5.38379	4.60742	5.83581	0.464722	0.84002	0.5947	0.5838	2.343	1.3679	0.439396	0.9999	0.223526	0.7046	0.65185	0.8842	chrUn_JGVv426_5_t01
VIT_00s0429g00010	4.59756	4.71442	6.13221	5.1622	0.144755	0.561649	1.0844	2.6718	0.5105	1.3639	0.0556136	0.9832	0.185486	0.6713	0.53786	0.8317	chrUn_JGVv429_1_t01
VIT_00s0429g00020	9.34909	9.68446	10.1556	9.81792	0.453599	0.834383	1.2617	1.3862	0.7913	1.0969	0.224916	0.9999	0.382465	0.8076	0.729028	0.9161	chrUn_JGVv429_2_t01
VIT_00s0429g00030	11.2323	12.1313	12.5445	12.2552	0.333224	0.76305	1.8648	1.3316	0.8183	1.0897	0.150659	0.9999	0.311363	0.7641	0.663173	0.8885	chrUn_JGVv429_3_t01
VIT_00s0429g00040	12.6695	10.5923	10.3281	9.83414	0.111706	0.509478	0.237	0.8327	0.7101	0.5913	0.465062	0.9999	0.175228	0.6593	0.0401365	0.2576	chrUn_JGVv429_4_t01
VIT_00s0432g00010	7.6595	8.39798	7.44398	9.00013	0.00208796	0.0551714	1.6684	0.5162	2.9407	1.518	0.0266072	0.9031	0.000523893	0.0523	0.154705	0.5083	chrUn_GSVIVT00006882001_t01
VIT_00s0432g00020	12.8477	13.0255	12.8539	12.7797	0.255099	0.698394	1.1312	0.8878	0.9499	0.8433	0.259371	0.9999	0.623782	0.9052	0.108834	0.4305	chrUn_JGVv432_1_t01
VIT_00s0434g00010	11.1884	11.1458	11.3329	11.0448	0.661055	0.916274	0.9709	1.1385	0.819	0.9324	0.561383	0.9999	0.372589	0.8032	0.753815	0.9258	chrUn_JGVv434_1_t01
VIT_00s0434g00020	13.6381	13.4865	13.7638	13.6893	0.417997	0.815954	0.9003	1.2119	0.9497	1.1509	0.204196	0.9999	0.730902	0.9358	0.350997	0.7186	chrUn_JGVv434_2_t01
VIT_00s0434g00060	11.9018	12.7272	13.0064	13.0339	0.268539	0.710315	1.772	1.2135	1.0193	1.2369	0.18262	0.9999	0.89436	0.9773	0.143969	0.4922	chrUn_JGVv434_3_t01
VIT_00s0434g00070	7.81254	7.4561	6.45226	8.0262	0.0259791	0.252225	0.7811	0.4987	2.9772	1.4846	0.0828372	0.9999	0.00790322	0.2219	0.318997	0.6933	chrUn_JGVv434_4_t01
VIT_00s0434g00080	10.4995	11.0366	11.2582	10.8858	0.307964	0.743895	1.4511	1.166	0.7725	0.9007	0.362657	0.9999	0.129188	0.5973	0.534289	0.8297	chrUn_JGVv434_5_t01
VIT_00s0434g00090	11.5916	11.8853	12.0723	11.2322	0.0290628	0.267663	1.2258	1.1384	0.5586	0.6359	0.560125	0.9999	0.011465	0.2556	0.046211	0.2782	chrUn_JGVv434_6_t01
VIT_00s0437g00010	4.48391	6.14851	5.33159	5.2363	0.289401	0.728432	3.1703	0.5677	0.9361	0.5314	0.2	0.9999	0.880066	0.9739	0.153353	0.5061	chrUn_JGVv437_1_t01
VIT_00s0437g00070	4.12996	4.39633	3.92227	3.8022	0.484405	0.849078	1.2028	0.7199	0.9201	0.6624	0.364667	0.9999	0.817607	0.9598	0.257167	0.6357	chrUn_JGVv437_5_t01
VIT_00s0438g00010	11.2024	11.7972	11.6616	11.988	0.702368	0.928766	1.5103	0.9103	1.2539	1.1413	0.728644	0.9999	0.405437	0.8167	0.625962	0.8732	chrUn_JGVv438_1_t01
VIT_00s0438g00020	11.9757	12.2843	11.9813	12.1998	0.66523	0.917859	1.2385	0.8105	1.1636	0.9431	0.38422	0.9999	0.529464	0.8722	0.807546	0.9444	chrUn_JGVv438_2_t01
VIT_00s0438g00030	10.4658	10.7289	10.3416	10.7224	0.47832	0.846648	1.2	0.7646	1.302	0.9955	0.290662	0.9999	0.298744	0.7544	0.985742	0.9964	chrUn_JGVv438_3_t01
VIT_00s0441g00010	8.39138	9.19237	8.98318	8.19008	0.0376454	0.303301	1.7423	0.865	0.5771	0.4992	0.601505	0.9999	0.0523061	0.4429	0.0154085	0.1464	chrUn_JGVv441_1_t01
VIT_00s0441g00020	10.5879	9.26445	9.36199	9.56238	0.655931	0.914486	0.3996	1.07	1.149	1.2294	0.768388	0.9999	0.545859	0.8778	0.370388	0.7337	chrUn_JGVv441_2_t01
VIT_00s0444g00010	7.29527	8.4299	7.81718	8.84446	0.274292	0.714628	2.1956	0.654	2.0382	1.3329	0.338511	0.9999	0.111863	0.5714	0.516081	0.8211	chrUn_JGVv444_1_t01
VIT_00s0445g00010	10.4974	9.42941	9.86747	9.4364	0.613567	0.899793	0.477	1.3548	0.7417	1.0049	0.390313	0.9999	0.397866	0.8139	0.989005	0.9969	chrUn_JGVv445_1_t01
VIT_00s0445g00020	14.5335	14.5913	14.6141	14.6956	0.790449	0.951602	1.0408	1.016	1.0581	1.075	0.886706	0.9999	0.612054	0.9016	0.516457	0.8211	chrUn_JGVv445_2_t01
VIT_00s0445g00030	9.22786	9.16746	9.38782	10.0677	0.0436216	0.324178	0.959	1.165	1.602	1.8664	0.545569	0.9999	0.0668027	0.4823	0.0166708	0.1536	chrUn_JGVv445_3_t01
VIT_00s0445g00040	10.0819	9.64664	9.64976	10.2742	0.00627059	0.111769	0.7396	1.0022	1.5416	1.5449	0.988424	0.9999	0.00553559	0.1879	0.00532297	0.0766	chrUn_JGVv445_4_t01
VIT_00s0445g00050	5.29623	5.69429	5.32899	5.25518	0.688935	0.924154	1.3177	0.7763	0.9501	0.7376	0.504184	0.9999	0.892383	0.9768	0.422567	0.7672	chrUn_JGVv445_5_t01
VIT_00s0445g00060	13.5952	13.2442	13.1231	12.891	0.0275963	0.260347	0.784	0.9195	0.8514	0.7828	0.351191	0.9999	0.0778652	0.5051	0.00866171	0.105	chrUn_JGVv445_6_t01
VIT_00s0448g00020	10.17	6.65017	6.7368	5.64727	0.106501	0.497996	0.0872	1.0619	0.4699	0.499	0.877286	0.9999	0.0571524	0.4601	0.0790366	0.3649	chrUn_JGVv448_2_t01
VIT_00s0449g00010	7.41391	7.05916	6.74621	7.06013	0.880471	0.971884	0.782	0.805	1.2431	1.0007	0.664291	0.9999	0.66332	0.9168	0.99893	0.9997	chrUn_JGVv449_1_t01
VIT_00s0454g00010	14.2823	12.0955	11.8485	11.0738	0.0729261	0.419173	0.2196	0.8427	0.5845	0.4925	0.587682	0.9999	0.093659	0.5402	0.0288328	0.2132	chrUn_JGVv454_1_t01
VIT_00s0454g00030	13.1307	11.4898	11.7716	11.2574	0.708266	0.930417	0.3207	1.2157	0.7002	0.8512	0.650404	0.9999	0.409573	0.8194	0.708533	0.9083	chrUn_JGVv454_2_t01
VIT_00s0454g00040	12.8362	10.6627	10.6745	10.4264	0.819565	0.957586	0.2217	1.0082	0.842	0.8489	0.978844	0.9999	0.578034	0.8885	0.596199	0.86	chrUn_JGVv454_3_t01
VIT_00s0455g00010	12.4099	12.3024	12.2134	12.3048	0.879824	0.971511	0.9282	0.9402	1.0654	1.0017	0.667164	0.9999	0.6588	0.9157	0.990773	0.9974	chrUn_JGVv455_1_t01
VIT_00s0455g00020	13.3097	13.042	13.2125	12.9431	0.443049	0.829714	0.8306	1.1255	0.8296	0.9337	0.424826	0.9999	0.209692	0.693	0.642496	0.8811	chrUn_JGVv455_2_t01
VIT_00s0455g00030	9.55274	9.54817	9.82657	9.7737	0.594125	0.894254	0.9968	1.2129	0.964	1.1692	0.339094	0.9999	0.85521	0.968	0.437877	0.7778	chrUn_JGVv455_3_t01
VIT_00s0455g00040	14.7932	14.1221	14.2396	14.345	0.346566	0.772832	0.628	1.0848	1.0758	1.1671	0.441767	0.9999	0.489752	0.8547	0.147915	0.4975	chrUn_JGVv455_4_t01
VIT_00s0455g00050	6.89345	7.71149	7.92535	8.85605	0.00888005	0.13638	1.763	1.1598	1.9062	2.2108	0.571354	0.9999	0.0169415	0.2957	0.00383647	0.0625	chrUn_JGVv455_5_t01
VIT_00s0456g00020	5.55049	5.48073	4.65485	5.53435	0.226322	0.670718	0.9528	0.5641	1.8397	1.0379	0.149074	0.9999	0.125009	0.5935	0.924474	0.9814	chrUn_JGVv456_2_t01
VIT_00s0456g00030	5.40057	5.84159	5.76966	5.72606	0.984166	0.996466	1.3576	0.9514	0.9702	0.923	0.912774	0.9999	0.94707	0.9867	0.860369	0.9618	chrUn_PDVv456_4_t01
VIT_00s0456g00040	7.97458	7.46114	7.08758	7.23052	0.832406	0.960639	0.7006	0.7719	1.1042	0.8523	0.550607	0.9999	0.819041	0.9599	0.712178	0.9098	chrUn_JGVv456_3_t01
VIT_00s0459g00010	8.83698	10.1838	10.5261	10.2067	0.856326	0.965981	2.5435	1.2678	0.8014	1.016	0.62022	0.9999	0.643792	0.9117	0.973463	0.9939	chrUn_JGVv459_1_t01
VIT_00s0459g00020	5.59324	4.58001	5.94924	5.16697	0.12084	0.525169	0.4954	2.5833	0.5815	1.5021	0.041572	0.969	0.236858	0.7161	0.373125	0.7356	chrUn_PDVv459_2_t01
VIT_00s0459g00030	10.8565	10.8777	10.5385	10.4332	0.155705	0.578864	1.0149	0.7904	0.9297	0.7348	0.157309	0.9999	0.657665	0.9153	0.0660506	0.3344	chrUn_JGVv459_2_t01
VIT_00s0462g00010	10.7318	11.113	11.5728	11.3295	0.336122	0.765635	1.3024	1.3753	0.8448	1.1619	0.142222	0.9999	0.433368	0.8319	0.485386	0.806	chrUn_JGVv462_1_t01
VIT_00s0463g00010	12.2638	12.4319	12.5234	12.4975	0.798753	0.953079	1.1236	1.0654	0.9822	1.0465	0.517814	0.9999	0.854431	0.968	0.64251	0.8811	chrUn_JGVv463_1_t01
VIT_00s0463g00020	11.3372	11.7786	11.7576	12.0029	0.392897	0.802567	1.3579	0.9855	1.1853	1.1682	0.915418	0.9999	0.21925	0.7025	0.260674	0.64	chrUn_JGVv463_2_t01
VIT_00s0463g00030	10.2335	11.1378	11.532	11.5418	0.586551	0.890045	1.8716	1.3142	1.0068	1.3232	0.378969	0.9999	0.982436	0.9957	0.367314	0.731	chrUn_JGVv463_3_t01
VIT_00s0463g00040	9.50354	10.621	10.7603	11.5782	0.0742586	0.422943	2.1697	1.1014	1.7628	1.9415	0.753147	0.9999	0.0698821	0.4881	0.0350911	0.2389	chrUn_GSVIVT00007010001_t01
VIT_00s0463g00050	7.60124	8.55791	9.27719	9.64896	0.0214341	0.228227	1.9408	1.6464	1.2939	2.1303	0.0669091	0.9999	0.336854	0.7805	0.00662658	0.0879	chrUn_PDVv463_3_t01
VIT_00s0467g00010	10.1558	10.0332	10.2822	10.4581	0.536062	0.871115	0.9185	1.1884	1.1296	1.3425	0.515217	0.9999	0.645581	0.912	0.269148	0.6499	chrUn_JGVv467_1_t01
VIT_00s0467g00020	10.8595	10.6319	10.8511	11.5267	0.00775445	0.126969	0.8541	1.1641	1.5972	1.8594	0.442465	0.9999	0.0212874	0.3244	0.00282401	0.0512	chrUn_JGVv467_2_t01
VIT_00s0467g00030	9.06623	9.35592	9.8958	10.39	0.0238576	0.241721	1.2224	1.4539	1.4085	2.0478	0.143555	0.9999	0.179779	0.6644	0.00658067	0.0875	chrUn_JGVv467_3_t01
VIT_00s0467g00040	11.182	11.0603	11.4426	12.2787	0.000444217	0.0187665	0.9191	1.3034	1.7853	2.327	0.194069	0.9999	0.00604696	0.1965	0.000126298	0.0058	chrUn_PDVv467_4_t01
VIT_00s0469g00010	9.05397	7.18161	7.6504	7.06518	0.603726	0.89685	0.2731	1.3839	0.6665	0.9225	0.448636	0.9999	0.345089	0.7854	0.850278	0.9577	chrUn_JGVv469_1_t01
VIT_00s0469g00020	8.86368	10.5921	10.6407	10.6632	0.979405	0.995556	3.3136	1.0343	1.0157	1.0505	0.89196	0.9999	0.950073	0.9871	0.842724	0.956	chrUn_JGVv469_2_t01
VIT_00s0469g00030	5.46762	4.68084	4.38018	4.73346	0.847921	0.963596	0.5796	0.8119	1.2775	1.0371	0.652129	0.9999	0.596485	0.8956	0.93705	0.9844	chrUn_JGVv469_3_t01
VIT_00s0469g00040	4.87328	7.16766	5.54344	5.39803	0.0299725	0.272562	4.9054	0.3244	0.9041	0.2933	0.0275346	0.9031	0.839246	0.9646	0.0168817	0.155	chrUn_JGVv469_4_t01
VIT_00s0469g00050	12.259	13.4991	13.7413	13.5017	0.574896	0.886009	2.3622	1.1828	0.8469	1.0017	0.361688	0.9999	0.366631	0.8005	0.992432	0.9978	chrUn_JGVv469_5_t01
VIT_00s0471g00010	10.6682	9.49391	9.77187	9.11144	0.111699	0.509478	0.4431	1.2125	0.6327	0.7671	0.3731	0.9999	0.0380945	0.3976	0.222222	0.5949	chrUn_JGVv471_1_t01
VIT_00s0471g00020	5.06492	5.21983	5.26695	4.76221	0.715055	0.932138	1.1134	1.0332	0.7048	0.7282	0.944926	0.9999	0.460706	0.8422	0.503377	0.8154	chrUn_JGVv471_2_t01
VIT_00s0471g00030	11.9423	11.4741	11.3277	11.2128	0.531745	0.869814	0.7229	0.9035	0.9234	0.8343	0.530173	0.9999	0.621979	0.9045	0.264882	0.6447	chrUn_JGVv471_3_t01
VIT_00s0471g00040	12.0899	12.1182	12.1725	12.3407	0.474863	0.844598	1.0198	1.0384	1.1237	1.1668	0.774563	0.9999	0.377129	0.8052	0.244175	0.622	chrUn_JGVv471_4_t01
VIT_00s0471g00050	4.19569	4.99391	4.5321	5.43784	0.44022	0.828494	1.739	0.7261	1.8735	1.3603	0.51318	0.9999	0.202764	0.6871	0.52955	0.8277	chrUn_JGVv471_5_t01
VIT_00s0472g00020	14.9686	14.678	14.6118	14.5304	0.546502	0.875299	0.8176	0.9552	0.9451	0.9027	0.62285	0.9999	0.545256	0.8775	0.275193	0.6558	chrUn_JGVv472_2_t01
VIT_00s0475g00010	8.57272	7.66998	8.48917	7.39079	0.246618	0.689508	0.5349	1.7644	0.467	0.8241	0.229012	0.9999	0.109045	0.5681	0.679625	0.8957	chrUn_JGVv475_1_t01
VIT_00s0475g00020	11.1429	9.81486	9.81231	9.45539	0.543966	0.873824	0.3983	0.9982	0.7808	0.7794	0.994565	0.9999	0.342853	0.7848	0.339451	0.7088	chrUn_JGVv475_2_t01
VIT_00s0475g00030	10.4131	10.2313	10.312	10.1545	0.884104	0.972366	0.8816	1.0575	0.8966	0.9482	0.80024	0.9999	0.62166	0.9045	0.809572	0.9449	chrUn_JGVv475_3_t01
VIT_00s0475g00040	12.5378	11.8197	12.1293	12.3527	0.00905611	0.137958	0.6079	1.2394	1.1675	1.447	0.0677307	0.9999	0.183457	0.6691	0.00237801	0.0459	chrUn_JGVv475_4_t01
VIT_00s0475g00050	12.2563	11.7103	11.9731	11.969	0.335938	0.7654	0.6849	1.1998	0.9972	1.1964	0.198593	0.9999	0.983858	0.9962	0.205551	0.573	chrUn_JGVv475_5_t01
VIT_00s0476g00020	10.0892	10.6925	10.3231	10.8229	0.363176	0.784845	1.5192	0.7741	1.414	1.0946	0.310542	0.9999	0.172161	0.6564	0.71913	0.9126	chrUn_JGVv476_2_t01
VIT_00s0477g00010	14.8025	15.1581	15.2495	15.2298	0.860391	0.966241	1.2795	1.0653	0.9865	1.051	0.604449	0.9999	0.911302	0.9803	0.683994	0.8973	chrUn_JGVv477_1_t01
VIT_00s0477g00020	4.98181	4.82427	5.47538	4.45347	0.380234	0.795316	0.8966	1.5704	0.4925	0.7733	0.381049	0.9999	0.171882	0.656	0.616834	0.8687	chrUn_GSVIVT00007070001_t01
VIT_00s0477g00030	9.44225	11.0649	11.2955	11.7691	0.0994401	0.483475	3.0794	1.1734	1.3886	1.6293	0.482326	0.9999	0.152765	0.6294	0.0359561	0.2425	chrUn_JGVv477_2_t01
VIT_00s0477g00040	9.34369	8.60204	8.17888	8.19661	0.165951	0.593125	0.5981	0.7458	1.0124	0.755	0.0942865	0.9999	0.943217	0.9864	0.108454	0.4296	chrUn_JGVv477_3_t01
VIT_00s0477g00060	5.99012	5.69035	4.72374	5.59679	0.147311	0.565295	0.8124	0.5117	1.8315	0.9372	0.0765617	0.9999	0.108547	0.5673	0.861463	0.9622	chrUn_JGVv477_5_t01
VIT_00s0477g00070	9.96094	9.71894	10.0703	9.31695	0.219384	0.663221	0.8456	1.2758	0.5932	0.7568	0.413286	0.9999	0.0834928	0.5169	0.34986	0.7178	chrUn_JGVv477_6_t01
VIT_00s0479g00010	12.3212	12.0769	12.0987	12.6075	0.0120934	0.163773	0.8442	1.0153	1.4229	1.4446	0.909822	0.9999	0.0111616	0.2539	0.00832403	0.1025	chrUn_JGVv479_1_t01
VIT_00s0479g00020	6.03117	5.02305	5.38662	4.9694	0.70906	0.930516	0.4972	1.2866	0.7489	0.9635	0.508432	0.9999	0.44829	0.8374	0.922072	0.9803	chrUn_JGVv479_2_t01
VIT_00s0480g00010	5.54394	5.76903	6.32994	6.05485	0.751049	0.942001	1.1688	1.4752	0.8264	1.2191	0.451827	0.9999	0.711454	0.9304	0.700761	0.9047	chrUn_JGVv480_1_t01
VIT_00s0480g00020	4.78777	4.41596	5.87667	4.91264	0.0495268	0.346862	0.7728	2.7525	0.5126	1.411	0.0163965	0.8037	0.1067	0.5631	0.400772	0.7551	chrUn_JGVv480_2_t01
VIT_00s0480g00030	11.8661	10.749	10.9089	9.82034	0.00976755	0.144797	0.461	1.1172	0.4702	0.5253	0.664602	0.9999	0.00477888	0.176	0.0148549	0.1435	chrUn_JGVv480_3_t01
VIT_00s0480g00040	9.80175	8.63876	8.74538	7.50097	0.0488093	0.343918	0.4466	1.0767	0.4221	0.4545	0.845026	0.9999	0.0265461	0.3553	0.0416323	0.2632	chrUn_JGVv480_4_t01
VIT_00s0480g00060	11.1588	8.11426	8.41057	7.713	0.453992	0.834442	0.1212	1.228	0.6166	0.7572	0.594225	0.9999	0.213114	0.6961	0.471263	0.7985	chrUn_JGVv480_6_t01
VIT_00s0480g00070	15.3826	9.73411	9.36401	7.95761	0.00671557	0.11678	0.0199	0.7737	0.3773	0.2919	0.511643	0.9999	0.015643	0.2863	0.00272291	0.0499	chrUn_JGVv480_7_t01
VIT_00s0480g00080	15.4166	10.3132	10.0523	8.951	0.00618327	0.110981	0.0291	0.8345	0.4661	0.389	0.544742	0.9999	0.0134273	0.2701	0.00264699	0.0489	chrUn_JGVv480_8_t01
VIT_00s0480g00090	15.2635	9.26252	8.92208	8.42809	0.30496	0.741669	0.0156	0.7898	0.7101	0.5608	0.529512	0.9999	0.362772	0.798	0.127473	0.463	chrUn_JGVv480_9_t01
VIT_00s0480g00100	14.9816	8.7952	8.22409	8.49497	0.486776	0.850155	0.0137	0.6731	1.2065	0.8121	0.23299	0.9999	0.569175	0.8861	0.528243	0.8273	chrUn_JGVv480_10_t01
VIT_00s0481g00010	6.97322	8.62564	7.15682	7.88886	0.473104	0.843468	3.1436	0.3613	1.661	0.6001	0.223762	0.9999	0.541736	0.8768	0.539131	0.8328	chrUn_GSVIVT00007124001_t01
VIT_00s0481g00020	8.17788	8.80856	8.58516	9.43168	0.466474	0.840628	1.5483	0.8565	1.7982	1.5402	0.752618	0.9999	0.235834	0.7153	0.381126	0.742	chrUn_JGVv481_1_t01
VIT_00s0481g00030	8.88907	7.99993	8.29201	8.70371	0.240999	0.685184	0.5399	1.2244	1.3303	1.6288	0.482568	0.9999	0.323633	0.7721	0.0949684	0.4006	chrUn_JGVv481_2_t01
VIT_00s0482g00030	10.7358	10.7809	10.7166	11.1434	0.261599	0.703491	1.0317	0.9564	1.3443	1.2857	0.817404	0.9999	0.130193	0.5993	0.197037	0.5625	chrUn_JGVv482_2_t01
VIT_00s0483g00010	12.7943	12.258	12.5082	12.1773	0.718706	0.933157	0.6895	1.1894	0.7951	0.9456	0.557096	0.9999	0.438224	0.8338	0.849695	0.9577	chrUn_JGVv483_1_t01
VIT_00s0483g00020	12.5173	12.6741	12.646	12.7226	0.900819	0.976465	1.1148	0.9807	1.0545	1.0342	0.869165	0.9999	0.653305	0.9141	0.775784	0.933	chrUn_JGVv483_2_t01
VIT_00s0483g00030	10.5741	11.4199	11.7502	11.9874	0.00770865	0.126614	1.7973	1.2573	1.1786	1.482	0.0623574	0.9997	0.176848	0.6607	0.00200359	0.0406	chrUn_JGVv483_3_t01
VIT_00s0483g00040	10.5456	11.2501	11.6179	12.0998	0.00546835	0.103191	1.6296	1.2903	1.3966	1.8021	0.146242	0.9999	0.0589903	0.4645	0.00136858	0.0319	chrUn_JGVv483_4_t01
VIT_00s0483g00050	8.8589	8.77589	8.98176	8.90126	0.86715	0.967851	0.9441	1.1534	0.9457	1.0908	0.598343	0.9999	0.836579	0.9641	0.748128	0.9235	chrUn_JGVv483_5_t01
VIT_00s0484g00010	5.84466	5.61696	5.65466	4.72637	0.340794	0.769115	0.854	1.0265	0.5255	0.5394	0.957742	0.9999	0.196239	0.6813	0.214684	0.5851	chrUn_JGVv484_1_t01
VIT_00s0484g00020	6.43905	5.73905	5.14905	4.37682	0.0594829	0.380626	0.6156	0.6643	0.5855	0.389	0.295103	0.9999	0.172453	0.6566	0.0184784	0.1635	chrUn_JGVv484_2_t01
VIT_00s0484g00030	6.46911	6.56103	6.95231	6.87976	0.77824	0.948891	1.0658	1.3116	0.951	1.2472	0.507943	0.9999	0.902059	0.9787	0.58938	0.8574	chrUn_JGVv484_3_t01
VIT_00s0484g00040	8.17072	9.17287	8.62707	8.56168	0.47945	0.847022	2.003	0.685	0.9557	0.6547	0.325501	0.9999	0.905717	0.9794	0.271556	0.6527	chrUn_JGVv484_4_t01
VIT_00s0485g00010	5.72963	4.86965	4.99413	5.74509	0.302719	0.740364	0.551	1.0901	1.6829	1.8346	0.837776	0.9999	0.220651	0.7032	0.154585	0.5081	chrUn_PDVv485_1_t01
VIT_00s0485g00020	8.83476	8.66815	9.4731	8.92962	0.104437	0.494425	0.8909	1.7471	0.6861	1.1987	0.0380976	0.9586	0.155953	0.634	0.491045	0.8091	chrUn_JGVv485_1_t01
VIT_00s0487g00010	11.7164	11.5636	11.7082	11.9955	0.222171	0.666343	0.8996	1.1054	1.2204	1.349	0.564786	0.9999	0.255074	0.7282	0.0900351	0.3895	chrUn_JGVv487_1_t01
VIT_00s0487g00020	8.88236	8.93341	9.0019	8.87566	0.945978	0.988232	1.036	1.0486	0.9162	0.9608	0.857429	0.9999	0.740647	0.9384	0.879579	0.9673	chrUn_JGVv487_2_t01
VIT_00s0487g00030	11.1962	10.8666	10.8507	10.6752	0.65484	0.914263	0.7958	0.989	0.8855	0.8758	0.945134	0.9999	0.448999	0.8374	0.409274	0.7602	chrUn_JGVv487_3_t01
VIT_00s0487g00050	11.8191	11.761	11.938	11.9112	0.715036	0.932138	0.9605	1.1306	0.9816	1.1098	0.449662	0.9999	0.908473	0.9799	0.520896	0.823	chrUn_JGVv487_5_t01
VIT_00s0490g00010	14.1873	14.223	14.1284	14.5472	0.114665	0.515041	1.025	0.9366	1.3369	1.252	0.648343	0.9999	0.0480068	0.4304	0.12249	0.4558	chrUn_JGVv490_1_t01
VIT_00s0494g00010	8.16662	8.81833	6.12595	7.63798	0.0463157	0.33405	1.571	0.1547	2.8521	0.4412	0.0139248	0.7866	0.157397	0.6364	0.26759	0.648	chrUn_JGVv494_1_t01
VIT_00s0494g00020	12.5569	12.7159	12.5739	12.5561	0.594266	0.894283	1.1165	0.9063	0.9877	0.8952	0.409841	0.9999	0.917482	0.9817	0.354221	0.7206	chrUn_JGVv494_2_t01
VIT_00s0494g00030	5.50858	5.77519	5.22847	5.6205	0.633753	0.907628	1.203	0.6846	1.3122	0.8983	0.356792	0.9999	0.50777	0.864	0.793396	0.9387	chrUn_JGVv494_3_t01
VIT_00s0496g00010	6.676	6.45551	5.81566	4.67635	0.0447492	0.32812	0.8583	0.6418	0.454	0.2914	0.364153	0.9999	0.109638	0.5681	0.0143279	0.1407	chrUn_JGVv496_1_t01
VIT_00s0499g00010	11.6007	11.797	11.9011	11.4654	0.177251	0.609897	1.1458	1.0748	0.7393	0.7947	0.666409	0.9999	0.0760845	0.5015	0.173769	0.5321	chrUn_JGVv499_1_t01
VIT_00s0499g00020	11.9986	9.70663	9.87367	9.97925	0.902159	0.976747	0.2042	1.1228	1.0759	1.208	0.783806	0.9999	0.86228	0.9696	0.654535	0.8854	chrUn_JGVv499_2_t01
VIT_00s0499g00030	13.473	14.2327	14.1	14.127	0.724391	0.935037	1.6931	0.9121	1.0189	0.9294	0.449787	0.9999	0.877312	0.9733	0.54678	0.8358	chrUn_JGVv499_3_t01
VIT_00s0499g00040	12.1029	12.2431	12.3758	12.3408	0.711026	0.930967	1.1021	1.0963	0.976	1.07	0.428042	0.9999	0.833733	0.9637	0.559026	0.8424	chrUn_JGVv499_4_t01
VIT_00s0499g00050	12.0494	12.5947	12.912	12.5377	0.494054	0.853118	1.4594	1.246	0.7715	0.9612	0.351491	0.9999	0.272621	0.7396	0.866374	0.9633	chrUn_JGVv499_5_t01
VIT_00s0500g00010	8.20818	10.9536	11.3835	11.8725	0.12296	0.529559	6.7058	1.3472	1.4034	1.8907	0.332193	0.9999	0.270873	0.7379	0.0418918	0.2642	chrUn_GSVIVT00007187001_t01
VIT_00s0504g00010	14.9405	15.1023	14.9964	14.8108	0.207648	0.650164	1.1187	0.9292	0.8793	0.8171	0.520444	0.9999	0.262414	0.734	0.0814522	0.3706	chrUn_JGVv504_1_t01
VIT_00s0504g00020	8.2488	8.57384	8.02681	9.46336	0.0858215	0.453374	1.2527	0.6844	2.7067	1.8526	0.394563	0.9999	0.0289485	0.3636	0.169076	0.5268	chrUn_PDVv504_2_t01
VIT_00s0505g00020	10.7412	11.2434	10.9348	11.2732	0.751834	0.942071	1.4163	0.8074	1.2644	1.0209	0.535844	0.9999	0.497359	0.8579	0.952179	0.9882	chrUn_JGVv505_2_t01
VIT_00s0505g00030	15.189	15.1841	14.9218	15.0001	0.208368	0.651103	0.9966	0.8338	1.0558	0.8803	0.0859998	0.9999	0.602804	0.8977	0.224475	0.5981	chrUn_JGVv505_3_t01
VIT_00s0505g00040	10.0418	10.5897	10.2466	10.7025	0.722013	0.934562	1.4619	0.7884	1.3716	1.0813	0.561356	0.9999	0.44089	0.8356	0.848272	0.9572	chrUn_JGVv505_4_t01
VIT_00s0505g00050	14.6065	14.4847	14.3275	14.044	0.374436	0.791935	0.9191	0.8968	0.8215	0.7367	0.620486	0.9999	0.373164	0.8034	0.168986	0.5268	chrUn_JGVv505_5_t01
VIT_00s0505g00060	14.5281	14.295	13.8658	13.7488	0.223776	0.668098	0.8508	0.7427	0.9221	0.6848	0.195872	0.9999	0.721859	0.9336	0.101687	0.4157	chrUn_JGVv505_6_t01
VIT_00s0507g00010	10.41	10.3393	10.6827	10.3849	0.60422	0.896869	0.9522	1.2687	0.8135	1.0321	0.357732	0.9999	0.424488	0.8273	0.902449	0.9743	chrUn_JGVv507_1_t01
VIT_00s0507g00020	10.1057	9.84542	10.0022	9.92419	0.847498	0.963521	0.835	1.1148	0.9474	1.0561	0.567307	0.9999	0.775671	0.9488	0.773454	0.9321	chrUn_JGVv507_2_t01
VIT_00s0508g00020	12.3862	12.5345	12.4993	12.7195	0.421155	0.81803	1.1082	0.9759	1.1648	1.1368	0.844474	0.9999	0.22297	0.7045	0.304585	0.681	chrUn_JGVv508_1_t01
VIT_00s0508g00030	13.7073	14.3689	14.3951	14.7395	0.0504805	0.350091	1.5818	1.0183	1.2696	1.2929	0.873461	0.9999	0.0409654	0.4082	0.0284219	0.2111	chrUn_JGVv508_2_t01
VIT_00s0508g00040	6.96283	6.77476	6.47423	6.55277	0.818281	0.956945	0.8778	0.812	1.056	0.8574	0.543705	0.9999	0.873663	0.9724	0.653466	0.8848	chrUn_JGVv508_3_t01
VIT_00s0508g00050	8.58854	8.37043	7.64395	8.51085	0.370101	0.789474	0.8597	0.6044	1.8237	1.1022	0.271646	0.9999	0.190879	0.6767	0.830625	0.9517	chrUn_JGVv508_4_t01
VIT_00s0510g00010	12.955	11.4353	11.1672	11.5219	0.177979	0.610846	0.3487	0.8304	1.2787	1.0619	0.176492	0.9999	0.0759678	0.5013	0.659483	0.8873	chrUn_JGVv510_1_t01
VIT_00s0510g00020	11.3494	11.4498	11.2709	11.0942	0.394539	0.803859	1.0721	0.8834	0.8847	0.7815	0.491678	0.9999	0.496983	0.8576	0.175045	0.5341	chrUn_JGVv510_2_t01
VIT_00s0510g00030	5.8044	5.25535	4.99049	5.64013	0.594615	0.894369	0.6835	0.8323	1.5688	1.3057	0.679561	0.9999	0.313328	0.7648	0.548874	0.8372	chrUn_JGVv510_3_t01
VIT_00s0510g00040	12.5231	12.7325	12.9638	12.8801	0.609269	0.899032	1.1562	1.1739	0.9436	1.1077	0.328245	0.9999	0.722251	0.9336	0.531378	0.8283	chrUn_JGVv510_4_t01
VIT_00s0510g00050	12.0176	12.314	12.6115	11.9743	0.103561	0.492874	1.228	1.2291	0.6429	0.7902	0.313371	0.9999	0.0343258	0.3845	0.250656	0.6284	chrUn_JGVv510_5_t01
VIT_00s0513g00020	10.8876	10.8674	10.961	10.6767	0.67656	0.921176	0.986	1.067	0.8212	0.8762	0.775526	0.9999	0.388368	0.8103	0.562011	0.8446	chrUn_JGVv513_1_t01
VIT_00s0515g00010	12.3491	12.2041	12.2392	12.2173	0.990203	0.997825	0.9044	1.0247	0.9849	1.0092	0.890124	0.9999	0.93142	0.9839	0.958449	0.9897	chrUn_JGVv515_1_t01
VIT_00s0515g00020	6.32177	6.98873	6.57268	7.51877	0.359378	0.783287	1.5877	0.7495	1.9266	1.444	0.528724	0.9999	0.155823	0.634	0.422893	0.7672	chrUn_JGVv515_2_t01
VIT_00s0515g00030	11.1956	10.7695	10.4272	10.3028	0.226453	0.670718	0.7443	0.7887	0.9174	0.7236	0.221012	0.9999	0.65416	0.9146	0.0976039	0.407	chrUn_JGVv515_3_t01
VIT_00s0515g00040	8.14608	8.32932	8.62038	9.31633	0.100663	0.486474	1.1354	1.2235	1.6199	1.9821	0.531131	0.9999	0.138334	0.6105	0.0378654	0.2496	chrUn_PDVv515_4_t01
VIT_00s0515g00050	7.8478	8.03492	7.87313	7.59183	0.730013	0.936329	1.1385	0.8939	0.8229	0.7356	0.775263	0.9999	0.619948	0.9039	0.435662	0.7762	chrUn_GSVIVT00007240001_t01
VIT_00s0516g00010	8.40511	7.27063	7.25799	8.20819	0.104866	0.495212	0.4555	0.9913	1.9322	1.9153	0.979951	0.9999	0.0640192	0.4754	0.0675002	0.3376	chrUn_JGVv516_1_t01
VIT_00s0516g00030	14.429	13.6803	13.4816	13.3711	0.133225	0.544828	0.5952	0.8713	0.9263	0.8071	0.199299	0.9999	0.472839	0.8471	0.0487069	0.2864	chrUn_JGVv516_3_t01
VIT_00s0517g00010	7.41782	7.93899	7.53483	8.41126	0.336497	0.765928	1.4351	0.7557	1.8358	1.3873	0.494802	0.9999	0.142597	0.6168	0.425473	0.7688	chrUn_GSVIVT00007245001_t01
VIT_00s0517g00020	4.41179	4.90524	4.61721	4.79341	0.900138	0.976387	1.4078	0.819	1.1299	0.9254	0.650995	0.9999	0.781828	0.9509	0.860435	0.9618	chrUn_JGVv517_1_t01
VIT_00s0521g00010	6.95742	6.34622	6.72742	7.04499	0.496325	0.853827	0.6547	1.3024	1.2462	1.6231	0.519079	0.9999	0.590888	0.8945	0.239834	0.6164	chrUn_JGVv521_1_t01
VIT_00s0521g00030	7.81127	7.72726	6.26713	8.80325	0.00192086	0.0519169	0.9434	0.3635	5.8003	2.1082	0.0345467	0.9502	0.000455231	0.0487	0.115127	0.4439	chrUn_JGVv521_3_t01
VIT_00s0522g00010	10.3014	5.84291	6.29812	5.80853	0.750206	0.941831	0.0455	1.371	0.7122	0.9764	0.529674	0.9999	0.499203	0.8592	0.962046	0.9909	chrUn_JGVv522_1_t01
VIT_00s0522g00020	7.54752	6.5734	6.97688	6.62907	0.801531	0.953366	0.509	1.3227	0.7858	1.0393	0.541542	0.9999	0.598517	0.896	0.932729	0.9827	chrUn_JGVv522_2_t01
VIT_00s0524g00010	11.9589	14.7839	15.0365	14.7632	0.543847	0.873824	7.0861	1.1914	0.8274	0.9858	0.361257	0.9999	0.323736	0.7722	0.940225	0.9852	chrUn_JGVv524_1_t01
VIT_00s0524g00020	10.0359	10.8277	11.4732	10.695	0.342679	0.770716	1.7313	1.5644	0.5831	0.9121	0.256928	0.9999	0.173123	0.6573	0.81446	0.9466	chrUn_JGVv524_2_t01
VIT_00s0524g00030	10.7367	14.1414	14.4102	14.2283	0.719932	0.933692	10.5907	1.2048	0.8815	1.0621	0.429558	0.9999	0.59223	0.895	0.797804	0.9405	chrUn_JGVv524_3_t01
VIT_00s0524g00040	9.7135	13.1409	13.2991	13.4621	0.701221	0.928187	10.7581	1.1159	1.1196	1.2494	0.678853	0.9999	0.669925	0.9191	0.402167	0.756	chrUn_JGVv524_4_t01
VIT_00s0525g00010	11.3315	11.5902	11.4474	11.2295	0.130569	0.540324	1.1964	0.9058	0.8598	0.7788	0.421429	0.9999	0.221908	0.7038	0.0462825	0.2785	chrUn_JGVv525_1_t01
VIT_00s0525g00020	11.3899	11.1938	11.2689	11.2416	0.934532	0.984609	0.8729	1.0535	0.9813	1.0337	0.71777	0.9999	0.895496	0.9775	0.817878	0.9482	chrUn_JGVv525_2_t01
VIT_00s0525g00030	7.14599	7.24346	7.2184	6.73055	0.527734	0.86915	1.0699	0.9828	0.7131	0.7008	0.960872	0.9999	0.341939	0.7843	0.317984	0.6925	chrUn_JGVv525_3_t01
VIT_00s0525g00040	9.24654	8.52761	8.82205	8.65002	0.819067	0.957388	0.6075	1.2264	0.8876	1.0885	0.531772	0.9999	0.714448	0.9315	0.794531	0.939	chrUn_JGVv525_4_t01
VIT_00s0525g00050	10.478	9.70729	9.54225	8.8287	0.259017	0.700933	0.5861	0.8919	0.6098	0.5439	0.769409	0.9999	0.208871	0.6916	0.123492	0.4572	chrUn_JGVv525_5_t01
VIT_00s0526g00010	10.5634	11.1013	11.6655	10.8487	0.34981	0.775651	1.4519	1.4785	0.5677	0.8394	0.327838	0.9999	0.159048	0.6374	0.659905	0.8876	chrUn_JGVv526_1_t01
VIT_00s0527g00010	6.88249	7.90208	8.07292	7.30439	0.471825	0.843204	2.0273	1.1257	0.587	0.6608	0.794787	0.9999	0.245444	0.7211	0.36492	0.7288	chrUn_JGVv527_1_t01
VIT_00s0527g00020	14.0202	14.5739	14.444	14.3996	0.655469	0.914478	1.4678	0.9139	0.9697	0.8862	0.511254	0.9999	0.821973	0.9607	0.379033	0.7405	chrUn_JGVv527_2_t01
VIT_00s0527g00030	9.86629	9.02406	8.37446	10.8032	0.0929463	0.469637	0.5578	0.6375	5.3842	3.4322	0.565822	0.9999	0.035984	0.3885	0.120202	0.4524	chrUn_JGVv527_3_t01
VIT_00s0531g00010	12.7301	13.1484	13.1004	13.2856	0.663458	0.917207	1.3363	0.9673	1.137	1.0998	0.82139	0.9999	0.385353	0.8082	0.519271	0.8221	chrUn_JGVv531_1_t01
VIT_00s0531g00030	13.1279	13.9794	13.8559	14.1781	0.216382	0.660165	1.8044	0.918	1.2503	1.1477	0.502464	0.9999	0.0845656	0.5204	0.282359	0.6614	chrUn_JGVv531_3_t01
VIT_00s0531g00040	10.0051	9.97728	10.2621	9.95477	0.431397	0.823848	0.9809	1.2183	0.8081	0.9845	0.282364	0.9999	0.246564	0.722	0.931851	0.9826	chrUn_JGVv531_4_t01
VIT_00s0531g00050	14.485	15.0753	15.1335	14.9743	0.609911	0.899186	1.5055	1.0412	0.8956	0.9324	0.719552	0.9999	0.328435	0.7746	0.53399	0.8296	chrUn_JGVv531_5_t01
VIT_00s0531g00060	8.67706	8.84154	9.67028	10.1358	0.00197154	0.0528297	1.1208	1.7761	1.3808	2.4525	0.0207788	0.8572	0.184893	0.6705	0.000519214	0.0159	chrUn_JGVv531_6_t01
VIT_00s0532g00010	6.47316	7.86716	7.44995	8.12844	0.437831	0.828303	2.6281	0.7489	1.6005	1.1985	0.433274	0.9999	0.205115	0.69	0.622873	0.8719	chrUn_GSVIVT00007335001_t01
VIT_00s0532g00020	8.28823	8.99664	9.05415	8.66907	0.45171	0.833336	1.634	1.0407	0.7657	0.7969	0.861014	0.9999	0.244645	0.7205	0.321298	0.6954	chrUn_JGVv532_1_t01
VIT_00s0532g00030	14.9658	14.1331	13.9614	14.3979	0.0345149	0.290578	0.5615	0.8878	1.3533	1.2015	0.298274	0.9999	0.0103981	0.2463	0.111487	0.436	chrUn_JGVv532_2_t01
VIT_00s0532g00040	8.52334	7.98585	8.2956	8.48001	0.265623	0.706859	0.689	1.2395	1.1364	1.4085	0.310846	0.9999	0.544732	0.8774	0.10903	0.4307	chrUn_JGVv532_3_t01
VIT_00s0532g00050	11.2825	12.7357	12.7525	12.4836	0.161505	0.587337	2.738	1.0117	0.83	0.8397	0.913795	0.9999	0.0887772	0.531	0.10992	0.4322	chrUn_JGVv532_4_t01
VIT_00s0532g00060	4.59242	5.52795	3.99935	4.75354	0.0289928	0.267409	1.9126	0.3466	1.6867	0.5846	0.00813992	0.7294	0.178441	0.6628	0.167319	0.5245	chrUn_JGVv532_5_t01
VIT_00s0532g00070	4.83289	5.89657	5.30557	4.70655	0.130993	0.54069	2.0903	0.6639	0.6602	0.4383	0.311033	0.9999	0.304597	0.7579	0.0449697	0.2741	chrUn_JGVv532_6_t01
VIT_00s0533g00010	14.0557	13.3074	13.2986	13.5776	0.415679	0.814695	0.5953	0.9939	1.2134	1.206	0.970511	0.9999	0.245443	0.7211	0.260445	0.6396	chrUn_JGVv533_1_t01
VIT_00s0533g00020	12.1179	11.2282	11.1098	10.5018	0.0283344	0.263542	0.5397	0.9212	0.6561	0.6044	0.674839	0.9999	0.0354736	0.3864	0.0128955	0.1325	chrUn_JGVv533_2_t01
VIT_00s0533g00030	4.6877	4.38183	4.63049	4.68932	0.864502	0.967338	0.809	1.1881	1.0416	1.2375	0.682524	0.9999	0.922838	0.9829	0.613181	0.8676	chrUn_JGVv533_3_t01
VIT_00s0533g00040	11.7474	11.748	11.8479	11.7291	0.829738	0.959723	1.0004	1.0717	0.9209	0.9869	0.634361	0.9999	0.571691	0.8871	0.927985	0.9819	chrUn_JGVv533_4_t01
VIT_00s0533g00050	15.6825	15.6768	15.6385	15.6019	0.905	0.977657	0.996	0.9738	0.975	0.9494	0.820036	0.9999	0.828109	0.9623	0.656861	0.8864	chrUn_JGVv533_5_t01
VIT_00s0539g00010	5.47156	4.82283	5.27344	5.98587	0.23917	0.683371	0.6378	1.3666	1.6386	2.2393	0.512327	0.9999	0.302	0.7566	0.0952335	0.4014	chrUn_JGVv539_1_t01
VIT_00s0539g00020	14.3402	14.0235	13.9809	13.704	0.28241	0.722533	0.8029	0.9709	0.8254	0.8014	0.843871	0.9999	0.204629	0.6894	0.144489	0.4928	chrUn_JGVv539_2_t01
VIT_00s0540g00010	4.92118	6.30175	7.13628	6.28649	0.362328	0.784257	2.6037	1.7833	0.5549	0.9895	0.222669	0.9999	0.214466	0.6974	0.982055	0.9956	chrUn_JGVv540_1_t01
VIT_00s0540g00020	9.37491	9.74092	9.52346	9.0202	0.159839	0.584661	1.2888	0.8601	0.7055	0.6068	0.568128	0.9999	0.190022	0.6754	0.0631551	0.3266	chrUn_JGVv540_2_t01
VIT_00s0540g00040	10.4566	11.1344	11.4012	11.1915	0.428941	0.822677	1.5997	1.2031	0.8647	1.0403	0.218837	0.9999	0.33215	0.7768	0.790862	0.9377	chrUn_JGVv540_3_t01
VIT_00s0541g00010	6.18738	5.46985	5.23517	4.97304	0.70417	0.928914	0.6081	0.8499	0.8339	0.7087	0.693281	0.9999	0.659605	0.9158	0.405184	0.7579	chrUn_JGVv541_1_t01
VIT_00s0541g00020	6.69598	10.4301	10.9582	10.5188	0.500759	0.856101	13.3075	1.442	0.7374	1.0633	0.27439	0.9999	0.362032	0.7977	0.853518	0.959	chrUn_JGVv541_2_t01
VIT_00s0547g00010	5.76086	6.94524	6.53302	7.30631	0.620124	0.902255	2.2727	0.7515	1.7092	1.2844	0.603192	0.9999	0.33136	0.7765	0.648766	0.8834	chrUn_JGVv547_1_t01
VIT_00s0551g00010	14.8344	14.986	14.8259	14.8822	0.580429	0.888347	1.1108	0.8949	1.0398	0.9306	0.306525	0.9999	0.717497	0.9321	0.506103	0.8169	chrUn_JGVv551_1_t01
VIT_00s0551g00020	15.2829	15.4643	15.3843	15.3208	0.583282	0.889186	1.1339	0.9461	0.9569	0.9054	0.56424	0.9999	0.646697	0.9123	0.302879	0.6803	chrUn_JGVv551_2_t01
VIT_00s0551g00030	14.4554	14.8575	14.8149	14.92	0.755156	0.942663	1.3214	0.9709	1.0755	1.0442	0.763073	0.9999	0.458769	0.8412	0.659133	0.8872	chrUn_JGVv551_3_t01
VIT_00s0551g00040	11.3826	11.1572	11.258	11.3065	0.815734	0.956066	0.8554	1.0724	1.0342	1.109	0.674012	0.9999	0.839672	0.9648	0.533905	0.8296	chrUn_JGVv551_4_t01
VIT_00s0551g00050	5.58793	5.73428	5.8421	5.30243	0.651705	0.914189	1.1068	1.0776	0.6879	0.7413	0.861462	0.9999	0.384377	0.808	0.48571	0.8062	chrUn_JGVv551_5_t01
VIT_00s0555g00010	7.78628	7.1576	7.50335	7.18632	0.869236	0.968719	0.6468	1.2708	0.8027	1.0201	0.635168	0.9999	0.663459	0.9168	0.968521	0.9926	chrUn_GSVIVT00007417001_t01
VIT_00s0555g00020	7.18586	7.06209	7.08111	7.0747	0.999232	0.999726	0.9178	1.0133	0.9956	1.0088	0.969437	0.9999	0.989702	0.9972	0.97973	0.995	chrUn_JGVv555_1_t01
VIT_00s0555g00050	13.0766	13.4766	13.5111	13.4799	0.973399	0.994559	1.3196	1.0242	0.9785	1.0022	0.834424	0.9999	0.849705	0.9677	0.984404	0.9963	chrUn_JGVv555_4_t01
VIT_00s0556g00010	6.85075	7.99461	7.49249	8.30809	0.49604	0.853751	2.2097	0.7061	1.76	1.2427	0.470233	0.9999	0.243096	0.7201	0.651525	0.8842	chrUn_JGVv556_1_t01
VIT_00s0556g00020	6.36429	8.0557	7.50696	7.12025	0.361016	0.784139	3.2297	0.6836	0.7649	0.5229	0.403822	0.9999	0.555532	0.8813	0.157785	0.5124	chrUn_JGVv556_2_t01
VIT_00s0557g00010	10.646	6.58158	6.00065	6.81337	0.542636	0.873433	0.0598	0.6685	1.7565	1.1743	0.44395	0.9999	0.285705	0.7471	0.759372	0.9275	chrUn_JGVv557_1_t01
VIT_00s0558g00010	12.4283	12.4176	12.4468	11.9116	0.0598453	0.381297	0.9926	1.0204	0.6901	0.7042	0.906007	0.9999	0.0346764	0.3847	0.0452555	0.2751	chrUn_JGVv558_1_t01
VIT_00s0558g00020	14.0227	13.7594	13.895	13.898	0.689709	0.924154	0.8332	1.0985	1.0021	1.1008	0.462499	0.9999	0.986834	0.9968	0.452602	0.7872	chrUn_JGVv558_2_t01
VIT_00s0558g00030	12.252	11.3805	11.3773	11.3514	0.990148	0.997825	0.5466	0.9978	0.9822	0.98	0.988821	0.9999	0.90958	0.9801	0.898484	0.9731	chrUn_JGVv558_3_t01
VIT_00s0559g00010	9.78467	9.93402	10.2286	10.0193	0.753883	0.942451	1.1091	1.2265	0.8649	1.0609	0.467586	0.9999	0.605183	0.8987	0.833041	0.9526	chrUn_JGVv559_1_t01
VIT_00s0560g00010	6.55429	5.52994	5.40121	5.60767	0.95671	0.990752	0.4916	0.9146	1.1539	1.0554	0.855066	0.9999	0.769622	0.9474	0.912161	0.9782	chrUn_JGVv560_1_t01
VIT_00s0560g00020	4.94251	6.06877	4.73252	5.33357	0.268434	0.710237	2.1829	0.396	1.5168	0.6007	0.107378	0.9999	0.463664	0.8435	0.370767	0.7339	chrUn_JGVv560_2_t01
VIT_00s0561g00010	6.04809	6.39847	6.17356	5.49204	0.396648	0.805508	1.2749	0.8556	0.6235	0.5335	0.744887	0.9999	0.326514	0.7736	0.193763	0.5585	chrUn_JGVv561_1_t01
VIT_00s0561g00020	8.4985	7.3018	6.9458	7.9754	0.0918621	0.467634	0.4363	0.7813	2.0415	1.595	0.448692	0.9999	0.0322743	0.3767	0.155132	0.5093	chrUn_JGVv561_2_t01
VIT_00s0561g00030	8.27978	9.15741	9.17593	8.82609	0.736678	0.937938	1.8373	1.0129	0.7847	0.7948	0.970728	0.9999	0.489389	0.8546	0.512552	0.8198	chrUn_JGVv561_3_t01
VIT_00s0566g00010	13.4221	12.9103	12.7482	12.7092	0.621899	0.903225	0.7013	0.8937	0.9733	0.8698	0.460316	0.9999	0.85873	0.9688	0.360573	0.7252	chrUn_JGVv566_1_t01
VIT_00s0566g00020	10.6903	10.9159	10.7288	10.7443	0.65227	0.914189	1.1693	0.8784	1.0108	0.8878	0.407166	0.9999	0.945081	0.9867	0.446809	0.7829	chrUn_JGVv566_2_t01
VIT_00s0567g00010	11.5517	11.7017	11.8213	11.7299	0.904819	0.977558	1.1095	1.0865	0.9386	1.0198	0.670487	0.9999	0.745094	0.9401	0.919866	0.9799	chrUn_JGVv567_1_t01
VIT_00s0567g00030	7.26055	5.38815	5.9598	6.21464	0.547191	0.875813	0.2731	1.4862	1.1932	1.7734	0.459206	0.9999	0.74081	0.9384	0.286199	0.6646	chrUn_GSVIVT00007449001_t01
VIT_00s0567g00040	5.78617	5.48032	5.44451	5.7647	0.869462	0.968838	0.809	0.9755	1.2485	1.2179	0.957122	0.9999	0.631178	0.9082	0.66975	0.8912	chrUn_JGVv567_3_t01
VIT_00s0567g00050	6.45066	5.63066	5.89603	6.24707	0.668104	0.9183	0.5664	1.2019	1.2755	1.5331	0.70049	0.9999	0.611078	0.9016	0.373345	0.7356	chrUn_JGVv567_4_t01
VIT_00s0567g00060	8.4476	8.90381	8.31544	8.69421	0.578645	0.88796	1.3719	0.6651	1.3002	0.8648	0.304776	0.9999	0.507337	0.8634	0.71324	0.9102	chrUn_JGVv567_5_t01
VIT_00s0568g00010	12.5522	12.2655	12.4375	12.4493	0.603795	0.89685	0.8198	1.1266	1.0082	1.1358	0.402835	0.9999	0.954314	0.9884	0.371787	0.7346	chrUn_JGVv568_1_t01
VIT_00s0568g00020	8.06301	8.10041	7.98131	8.72656	0.417404	0.815541	1.0263	0.9208	1.6763	1.5434	0.843496	0.9999	0.220556	0.7032	0.302141	0.6795	chrUn_PDVv568_2_t01
VIT_00s0568g00030	10.2487	10.1525	10.2696	10.4607	0.34222	0.770358	0.9355	1.0846	1.1416	1.2382	0.579634	0.9999	0.367584	0.8005	0.149086	0.4993	chrUn_GSVIVT00007454001_t01
VIT_00s0572g00010	10.1803	5.93758	6.52332	6.3632	0.784982	0.950207	0.0528	1.5008	0.895	1.3432	0.503183	0.9999	0.854447	0.968	0.626213	0.8734	chrUn_JGVv572_1_t01
VIT_00s0572g00020	9.27102	5.5888	4.79334	5.53803	0.538838	0.871954	0.0779	0.5762	1.6756	0.9654	0.322662	0.9999	0.354182	0.7927	0.949383	0.9878	chrUn_JGVv572_2_t01
VIT_00s0574g00020	7.63342	6.85964	7.1786	7.47184	0.650063	0.913741	0.5849	1.2474	1.2254	1.5286	0.629537	0.9999	0.65734	0.9153	0.356213	0.7223	chrUn_GSVIVT00007470001_t01
VIT_00s0574g00030	12.8956	12.9768	12.9219	12.9747	0.924694	0.982332	1.0579	0.9626	1.0373	0.9986	0.72849	0.9999	0.738254	0.9379	0.989632	0.997	chrUn_JGVv574_1_t01
VIT_00s0575g00010	4.09837	4.4085	4.1416	4.8092	0.573084	0.88522	1.2398	0.8311	1.5884	1.3201	0.67528	0.9999	0.297231	0.7539	0.529911	0.8281	chrUn_JGVv575_1_t01
VIT_00s0575g00020	6.58641	7.62724	6.36579	7.05382	0.257466	0.699908	2.0574	0.4171	1.6111	0.672	0.101857	0.9999	0.367123	0.8005	0.45162	0.7864	chrUn_JGVv575_2_t01
VIT_00s0577g00010	12.4579	11.9988	11.9477	11.4948	0.00844273	0.132707	0.7275	0.9652	0.7306	0.7051	0.764963	0.9999	0.0107094	0.2494	0.00485436	0.0727	chrUn_JGVv577_1_t01
VIT_00s0577g00020	11.2823	12.631	12.7824	12.8244	0.487208	0.85026	2.5469	1.1106	1.0295	1.1434	0.373122	0.9999	0.80412	0.9567	0.256624	0.6354	chrUn_JGVv577_2_t01
VIT_00s0577g00030	4.56462	4.50792	4.13843	4.9573	0.399125	0.806852	0.9615	0.7741	1.764	1.3655	0.540405	0.9999	0.17842	0.6628	0.456995	0.7904	chrUn_JGVv577_3_t01
VIT_00s0577g00040	5.98067	5.49332	6.03268	6.49247	0.339896	0.768509	0.7133	1.4533	1.3753	1.9988	0.426856	0.9999	0.497758	0.8584	0.144474	0.4928	chrUn_JGVv577_4_t01
VIT_00s0580g00010	12.3433	13.1907	13.3562	13.1816	0.896316	0.975263	1.7993	1.1215	0.886	0.9937	0.695137	0.9999	0.679357	0.9211	0.982841	0.9958	chrUn_JGVv580_1_t01
VIT_00s0580g00020	12.5103	12.9938	13.0412	13.3208	0.696243	0.925907	1.3981	1.0334	1.2138	1.2544	0.909192	0.9999	0.502616	0.8608	0.433384	0.7749	chrUn_JGVv580_2_t01
VIT_00s0581g00010	9.27707	8.96741	8.93094	9.08908	0.886952	0.972845	0.8068	0.975	1.1158	1.088	0.914471	0.9999	0.641831	0.9112	0.720309	0.913	chrUn_JGVv581_1_t01
VIT_00s0582g00010	12.4119	12.6655	12.6304	12.1876	0.0886112	0.460759	1.1922	0.9759	0.7357	0.718	0.881938	0.9999	0.0665474	0.4822	0.0483459	0.2854	chrUn_JGVv582_1_t01
VIT_00s0582g00020	12.0192	11.837	11.927	11.6082	0.211	0.654191	0.8814	1.0643	0.8018	0.8533	0.625577	0.9999	0.0885865	0.5305	0.217907	0.5886	chrUn_JGVv582_2_t01
VIT_00s0582g00030	5.3959	5.92182	6.65146	6.86547	0.261843	0.703852	1.4399	1.6582	1.1599	1.9234	0.226808	0.9999	0.720922	0.9334	0.120051	0.4521	chrUn_JGVv582_3_t01
VIT_00s0583g00010	12.3658	12.3934	12.3837	12.118	0.369814	0.789168	1.0193	0.9933	0.8318	0.8263	0.965019	0.9999	0.231664	0.7119	0.215404	0.5856	chrUn_JGVv583_1_t01
VIT_00s0583g00020	6.01527	5.62236	5.47033	5.73803	0.941032	0.986722	0.7616	0.9	1.2039	1.0835	0.844322	0.9999	0.729626	0.9353	0.881215	0.9676	chrUn_JGVv583_2_t01
VIT_00s0583g00030	14.4625	13.5124	13.2572	13.2326	0.371384	0.790182	0.5176	0.8379	0.983	0.8237	0.247431	0.9999	0.910256	0.9803	0.205321	0.5727	chrUn_JGVv583_3_t01
VIT_00s0583g00040	11.06	10.9651	10.9494	11.2595	0.222201	0.666343	0.9363	0.9892	1.2398	1.2264	0.937167	0.9999	0.124456	0.5932	0.14416	0.4923	chrUn_JGVv583_4_t01
VIT_00s0585g00020	13.1149	13.0629	13.1445	13.007	0.757563	0.94324	0.9646	1.0582	0.9091	0.962	0.661288	0.9999	0.461288	0.8425	0.763989	0.9285	chrUn_JGVv585_2_t01
VIT_00s0585g00030	14.0673	14.2488	14.2824	14.2001	0.876761	0.970895	1.1341	1.0236	0.9445	0.9668	0.835814	0.9999	0.612051	0.9016	0.763844	0.9285	chrUn_JGVv585_3_t01
VIT_00s0586g00010	12.5549	12.5059	12.6347	13.2267	0.000163781	0.00916131	0.9666	1.0934	1.5073	1.648	0.442833	0.9999	0.000901142	0.0724	8.32e-05	0.0043	chrUn_JGVv586_1_t01
VIT_00s0586g00020	13.5153	13.7894	13.9001	13.7129	0.339467	0.768278	1.2092	1.0797	0.8784	0.9484	0.386206	0.9999	0.145998	0.6217	0.548466	0.8369	chrUn_JGVv586_2_t01
VIT_00s0586g00030	9.54232	7.53516	8.00622	8.53266	0.111551	0.509349	0.2488	1.3861	1.4404	1.9965	0.316289	0.9999	0.26342	0.7343	0.0373725	0.2482	chrUn_JGVv586_3_t01
VIT_00s0587g00010	12.138	12.1642	12.1023	12.0424	0.876764	0.970895	1.0184	0.958	0.9593	0.919	0.795228	0.9999	0.801818	0.9557	0.610083	0.8665	chrUn_JGVv587_1_t01
VIT_00s0587g00030	14.3494	12.6856	12.6495	12.459	0.58054	0.888347	0.3156	0.9753	0.8763	0.8546	0.877035	0.9999	0.416121	0.8224	0.334129	0.7052	chrUn_JGVv587_2_t01
VIT_00s0587g00040	9.66353	11.1082	11.3272	11.8365	0.000117794	0.00723637	2.7221	1.1639	1.4234	1.6567	0.172825	0.9999	0.00238845	0.1256	3.45e-05	0.0023	chrUn_JGVv587_3_t01
VIT_00s0590g00010	8.3064	9.09379	9.07087	8.8005	0.758851	0.943393	1.726	0.9842	0.8291	0.816	0.958479	0.9999	0.540003	0.8761	0.506365	0.8171	chrUn_JGVv590_1_t01
VIT_00s0590g00020	13.9461	14.1698	14.3207	14.3776	0.626995	0.905149	1.1677	1.1103	1.0402	1.1549	0.498459	0.9999	0.79815	0.9549	0.352413	0.7199	chrUn_JGVv590_2_t01
VIT_00s0591g00010	8.4082	8.94315	9.49638	9.36418	0.361435	0.784139	1.4489	1.4674	0.9124	1.3389	0.17397	0.9999	0.742807	0.9394	0.298687	0.6762	chrUn_JGVv591_1_t01
VIT_00s0591g00020	15.2386	14.7154	14.8377	14.3374	0.162824	0.588997	0.6958	1.0884	0.707	0.7695	0.650743	0.9999	0.0687562	0.4864	0.165631	0.5229	chrUn_JGVv591_2_t01
VIT_00s0592g00010	11.1671	11.0292	10.9561	11.1142	0.814514	0.955678	0.9088	0.9506	1.1158	1.0607	0.768236	0.9999	0.524545	0.871	0.731771	0.9168	chrUn_JGVv592_1_t01
VIT_00s0592g00020	8.34551	8.07221	8.65698	8.0358	0.469333	0.842222	0.8274	1.4998	0.6501	0.9751	0.303757	0.9999	0.275003	0.7416	0.948628	0.9876	chrUn_JGVv592_2_t01
VIT_00s0593g00010	7.90944	8.34834	8.36958	8.50449	0.972291	0.994126	1.3556	1.0148	1.098	1.1143	0.976409	0.9999	0.851053	0.9679	0.827954	0.9512	chrUn_GSVIVT00002058001_t01
VIT_00s0595g00010	5.93069	5.6519	5.37164	6.31399	0.470618	0.842698	0.8243	0.8234	1.9216	1.5824	0.721604	0.9999	0.234327	0.7137	0.401469	0.7554	chrUn_JGVv595_1_t01
VIT_00s0595g00020	6.46097	6.43024	5.20059	5.04647	0.116905	0.517907	0.9789	0.4264	0.8987	0.3832	0.0921737	0.9999	0.830167	0.9629	0.059135	0.3155	chrUn_JGVv595_2_t01
VIT_00s0598g00010	6.54944	6.93306	7.48653	6.85704	0.525744	0.868624	1.3046	1.4676	0.6464	0.9487	0.362576	0.9999	0.301095	0.7562	0.900025	0.9734	chrUn_JGVv598_1_t01
VIT_00s0598g00020	11.8404	12.1693	12.4404	12.3152	0.384879	0.797654	1.2561	1.2067	0.9169	1.1064	0.169804	0.9999	0.522523	0.8697	0.45662	0.7903	chrUn_JGVv598_2_t01
VIT_00s0598g00030	5.60402	5.73378	4.60325	5.44589	0.21398	0.656972	1.0941	0.4567	1.7933	0.8191	0.0925268	0.9999	0.206662	0.6906	0.663621	0.8885	chrUn_JGVv598_3_t01
VIT_00s0598g00040	12.5114	12.2637	12.2626	11.8709	0.0277637	0.261074	0.8422	0.9993	0.7622	0.7617	0.994742	0.9999	0.0200557	0.3155	0.019737	0.17	chrUn_JGVv598_4_t01
VIT_00s0599g00010	7.13982	6.96393	6.7036	7.64063	0.343973	0.77171	0.8852	0.8349	1.9146	1.5985	0.692581	0.9999	0.15907	0.6374	0.306561	0.6822	chrUn_PDVv599_1_t01
VIT_00s0600g00010	9.82648	10.2256	9.96878	10.0618	0.825024	0.958875	1.3187	0.837	1.0666	0.8927	0.542444	0.9999	0.824988	0.9617	0.697363	0.9036	chrUn_JGVv600_1_t01
VIT_00s0601g00010	9.59373	9.69189	10.3716	10.2638	0.0780835	0.433753	1.0704	1.6018	0.928	1.4865	0.0359942	0.9579	0.733339	0.9363	0.0755168	0.3565	chrUn_JGVv601_1_t01
VIT_00s0601g00030	13.5004	13.7765	13.666	13.7682	0.755785	0.942669	1.2109	0.9263	1.0734	0.9943	0.503857	0.9999	0.536252	0.8752	0.959885	0.9899	chrUn_JGVv601_3_t01
VIT_00s0601g00040	9.38084	9.08921	9.11612	9.0033	0.978656	0.995246	0.817	1.0188	0.9248	0.9422	0.962373	0.9999	0.843245	0.9658	0.880298	0.9674	chrUn_JGVv601_4_t01
VIT_00s0603g00010	4.75575	5.25975	5.153	5.07426	0.965493	0.991855	1.4181	0.9287	0.9469	0.8793	0.879884	0.9999	0.911233	0.9803	0.792918	0.9384	chrUn_PDVv603_1_t01
VIT_00s0606g00010	8.82966	6.74059	6.16435	5.83748	0.302292	0.740138	0.235	0.6707	0.7973	0.5347	0.328522	0.9999	0.578004	0.8885	0.128643	0.4652	chrUn_JGVv606_1_t01
VIT_00s0607g00010	6.94782	6.67195	6.9026	6.07756	0.381975	0.796151	0.8259	1.1734	0.5645	0.6623	0.705762	0.9999	0.180956	0.6658	0.332777	0.7043	chrUn_JGVv607_1_t01
VIT_00s0611g00010	13.922	14.1965	14.2477	14.0912	0.541427	0.872585	1.2096	1.0361	0.8972	0.9296	0.722391	0.9999	0.279955	0.7436	0.465442	0.7947	chrUn_JGVv611_1_t01
VIT_00s0612g00010	7.51697	6.57842	5.29273	6.41972	0.10798	0.500756	0.5218	0.4102	2.184	0.8958	0.0534133	0.9832	0.0888764	0.5311	0.807612	0.9444	chrUn_JGVv612_1_t01
VIT_00s0612g00020	12.4325	12.1402	12.1759	12.0268	0.876235	0.970726	0.8166	1.025	0.9018	0.9244	0.90663	0.9999	0.62448	0.9056	0.709456	0.9088	chrUn_JGVv612_2_t01
VIT_00s0612g00030	13.21	13.1198	12.9038	12.6067	0.0172686	0.201773	0.9394	0.861	0.8139	0.7007	0.217423	0.9999	0.0921476	0.5373	0.00476359	0.0717	chrUn_JGVv612_3_t01
VIT_00s0615g00010	12.1172	14.9322	15.1782	15.2857	0.0403064	0.312906	7.0369	1.186	1.0773	1.2777	0.0811249	0.9999	0.439974	0.8351	0.0138137	0.1375	chrUn_JGVv615_1_t01
VIT_00s0615g00020	12.659	12.2974	12.4666	12.5925	0.367545	0.787845	0.7783	1.1244	1.0912	1.227	0.418059	0.9999	0.545977	0.8778	0.160913	0.5168	chrUn_JGVv615_2_t01
VIT_00s0615g00030	14.8105	13.6294	13.4562	12.5587	0.0195303	0.21651	0.441	0.8869	0.5368	0.4761	0.660451	0.9999	0.0267304	0.3554	0.0089634	0.1073	chrUn_JGVv615_3_t01
VIT_00s0616g00010	4.55125	7.15449	5.15273	7.28895	0.00317478	0.073338	6.0765	0.2497	4.3961	1.0977	0.00404738	0.5849	0.00229697	0.1248	0.839515	0.955	chrUn_JGVv616_1_t01
VIT_00s0616g00020	14.9419	13.466	13.2449	12.9473	0.00111415	0.0358735	0.3595	0.8579	0.8136	0.698	0.0971168	0.9999	0.0274113	0.3578	0.000256108	0.0097	chrUn_JGVv616_2_t01
VIT_00s0616g00030	7.42308	6.62659	6.26137	7.09046	0.540484	0.872414	0.5757	0.7763	1.7766	1.3792	0.625904	0.9999	0.271108	0.7379	0.536144	0.831	chrUn_JGVv616_3_t01
VIT_00s0619g00010	9.75058	10.5621	10.7246	10.5223	0.932479	0.983994	1.7551	1.1192	0.8692	0.9728	0.777987	0.9999	0.725615	0.934	0.944879	0.9865	chrUn_JGVv619_1_t01
VIT_00s0620g00010	6.10005	6.09019	6.22163	5.17032	0.148819	0.56836	0.9932	1.0954	0.4825	0.5286	0.820025	0.9999	0.0739166	0.4978	0.116351	0.4466	chrUn_JGVv620_1_t01
VIT_00s0620g00020	15.3335	15.2653	15.2654	15.1999	0.782431	0.95	0.9538	1	0.9556	0.9557	0.999532	1	0.545884	0.8778	0.546272	0.8355	chrUn_JGVv620_2_t01
VIT_00s0623g00010	5.31208	6.462	5.49013	5.69558	0.575342	0.886082	2.219	0.5098	1.153	0.5879	0.320938	0.9999	0.832928	0.9635	0.432819	0.7745	chrUn_PDVv623_1_t01
VIT_00s0625g00020	9.16299	5.87996	5.55142	4.58071	0.321069	0.753643	0.1027	0.7963	0.5103	0.4063	0.71219	0.9999	0.27856	0.7434	0.149092	0.4993	chrUn_JGVv625_2_t01
VIT_00s0625g00030	9.94045	9.04483	9.05346	9.48981	0.443373	0.830092	0.5375	1.006	1.3532	1.3613	0.982676	0.9999	0.275695	0.7421	0.266435	0.6464	chrUn_JGVv625_3_t01
VIT_00s0625g00040	13.1989	13.7344	13.8693	13.7662	0.699701	0.927244	1.4495	1.098	0.931	1.0223	0.42141	0.9999	0.538184	0.8758	0.849293	0.9577	chrUn_JGVv625_4_t01
VIT_00s0629g00010	13.6775	14.0092	13.7428	13.9723	0.547125	0.875813	1.2585	0.8314	1.1724	0.9747	0.313065	0.9999	0.384098	0.808	0.888235	0.9695	chrUn_JGVv629_1_t01
VIT_00s0629g00020	10.7601	11.0836	10.7848	11.037	0.70786	0.93041	1.2514	0.8129	1.1911	0.9683	0.442171	0.9999	0.516033	0.8677	0.904418	0.975	chrUn_JGVv629_2_t01
VIT_00s0630g00010	12.0251	11.9698	12.1564	11.7618	0.390425	0.800681	0.9623	1.1381	0.7607	0.8658	0.515565	0.9999	0.172834	0.6571	0.469183	0.7972	chrUn_JGVv630_1_t01
VIT_00s0631g00010	4.92536	5.56183	5.75115	6.45279	0.386662	0.798595	1.5545	1.1402	1.6263	1.8544	0.779998	0.9999	0.303307	0.7572	0.192795	0.5574	chrUn_JGVv631_1_t01
VIT_00s0632g00010	11.1784	9.84762	9.69534	9.74382	0.926656	0.98259	0.3976	0.8998	1.0342	0.9306	0.704049	0.9999	0.903676	0.979	0.7956	0.9391	chrUn_JGVv632_1_t01
VIT_00s0634g00030	14.0719	13.7352	13.7234	13.4553	0.0303171	0.274151	0.7918	0.9919	0.8304	0.8237	0.918768	0.9999	0.024396	0.3439	0.0190764	0.1666	chrUn_JGVv634_2_t01
VIT_00s0639g00010	15.4896	15.4854	15.4912	15.5796	0.808596	0.95492	0.9971	1.004	1.0632	1.0675	0.971406	0.9999	0.587135	0.8926	0.562828	0.8446	chrUn_PDVv639_1_t01
VIT_00s0640g00010	5.64786	8.69999	6.73138	6.93364	0.0197472	0.217629	8.2943	0.2555	1.1505	0.294	0.0107383	0.7676	0.785587	0.9516	0.0211653	0.1768	chrUn_JGVv640_1_t01
VIT_00s0640g00020	10.1149	10.769	10.5126	11.0161	0.032175	0.282472	1.5736	0.8372	1.4177	1.1868	0.171938	0.9999	0.00913577	0.2358	0.187636	0.5503	chrUn_JGVv640_2_t01
VIT_00s0641g00010	11.206	10.5785	10.4238	10.3314	0.627758	0.905505	0.6473	0.8983	0.9379	0.8426	0.551005	0.9999	0.721196	0.9335	0.342277	0.7107	chrUn_JGVv641_1_t01
VIT_00s0641g00030	4.6758	5.57684	4.76923	5.36951	0.442119	0.829333	1.8674	0.5713	1.516	0.8661	0.220983	0.9999	0.361141	0.7973	0.751452	0.925	chrUn_GSVIVT00002213001_t01
VIT_00s0642g00010	14.1514	13.1582	13.1421	13.089	0.896881	0.975365	0.5024	0.9889	0.9639	0.9532	0.91757	0.9999	0.733732	0.9365	0.657481	0.8866	chrUn_JGVv642_1_t01
VIT_00s0646g00010	10.9778	7.34261	8.30021	7.39815	0.153839	0.576506	0.0805	1.9421	0.5351	1.0393	0.0852363	0.9999	0.104315	0.5601	0.919124	0.9799	chrUn_JGVv646_1_t01
VIT_00s0646g00020	14.7174	14.3833	14.2895	14.2198	0.562962	0.882178	0.7933	0.9371	0.9528	0.8928	0.540661	0.9999	0.648848	0.9128	0.288169	0.6673	chrUn_JGVv646_2_t01
VIT_00s0646g00030	13.663	13.4044	13.2573	13.1849	0.267446	0.708887	0.8359	0.9031	0.9511	0.8589	0.284208	0.9999	0.596272	0.8955	0.112842	0.4388	chrUn_JGVv646_3_t01
VIT_00s0647g00010	9.55118	9.81282	10.5477	10.2509	0.296511	0.734831	1.1988	1.6642	0.8141	1.3548	0.123241	0.9999	0.528931	0.8722	0.354015	0.7206	chrUn_JGVv647_1_t01
VIT_00s0650g00040	6.76278	5.04873	5.4338	6.66432	0.242051	0.686108	0.3048	1.3059	2.3465	3.0644	0.697991	0.9999	0.218575	0.7022	0.108388	0.4295	chrUn_JGVv650_3_t01
VIT_00s0652g00010	8.84775	9.39036	9.60049	9.77486	0.698755	0.926622	1.4566	1.1568	1.1285	1.3054	0.644969	0.9999	0.702092	0.928	0.400498	0.755	chrUn_JGVv652_1_t01
VIT_00s0652g00020	15.0459	15.3369	15.2652	15.3032	0.900843	0.976465	1.2236	0.9515	1.0267	0.9769	0.649709	0.9999	0.809923	0.9577	0.830514	0.9517	chrUn_JGVv652_2_t01
VIT_00s0652g00030	14.1432	14.0562	14.0922	14.3881	0.101692	0.488845	0.9415	1.0253	1.2277	1.2587	0.829275	0.9999	0.0814802	0.512	0.051696	0.2949	chrUn_JGVv652_3_t01
VIT_00s0655g00020	5.25555	5.36782	5.35725	5.88307	0.758179	0.943357	1.0809	0.9927	1.4397	1.4292	0.98959	0.9999	0.517213	0.8678	0.525629	0.826	chrUn_JGVv655_2_t01
VIT_00s0657g00010	13.8388	13.7097	13.4449	13.1972	0.00101296	0.0334907	0.9144	0.8323	0.8422	0.701	0.0435404	0.973	0.0582665	0.463	0.000222088	0.0088	chrUn_JGVv657_1_t01
VIT_00s0658g00010	4.75382	6.09177	5.40936	6.23625	0.520526	0.865976	2.5279	0.6231	1.7739	1.1053	0.378598	0.9999	0.287011	0.7476	0.851503	0.958	chrUn_GSVIVT00002252001_t01
VIT_00s0658g00020	7.64716	7.81497	7.53475	7.69568	0.919375	0.981206	1.1234	0.8235	1.118	0.9206	0.684577	0.9999	0.815415	0.9592	0.862605	0.9623	chrUn_JGVv658_1_t01
VIT_00s0659g00010	10.3504	10.6608	11.0691	9.963	0.0611444	0.384645	1.24	1.3272	0.4646	0.6165	0.377756	0.9999	0.0200124	0.3155	0.135009	0.4764	chrUn_JGVv659_1_t01
VIT_00s0662g00010	9.71598	10.2503	10.3138	10.5248	0.298773	0.737356	1.4483	1.045	1.1575	1.2096	0.72925	0.9999	0.253553	0.7266	0.139397	0.4838	chrUn_JGVv662_1_t01
VIT_00s0662g00020	8.26442	8.65499	9.07221	9.24909	0.202414	0.642824	1.3109	1.3354	1.1304	1.5095	0.219771	0.9999	0.600326	0.8968	0.0832028	0.375	chrUn_JGVv662_2_t01
VIT_00s0662g00030	12.1222	14.0718	14.3913	14.4289	0.326777	0.75741	3.8626	1.2479	1.0264	1.2808	0.223993	0.9999	0.885325	0.9754	0.17504	0.5341	chrUn_JGVv662_3_t01
VIT_00s0662g00040	12.0009	13.8649	14.0927	14.3593	0.279729	0.720247	3.6399	1.1711	1.203	1.4088	0.459957	0.9999	0.387707	0.8096	0.112816	0.4388	chrUn_JGVv662_4_t01
VIT_00s0663g00010	9.34898	5.85683	5.24918	6.04275	0.627599	0.905505	0.0889	0.6563	1.7334	1.1375	0.481229	0.9999	0.358615	0.7959	0.828942	0.9517	chrUn_JGVv663_1_t01
VIT_00s0663g00030	10.774	10.4457	10.0572	10.2352	0.142626	0.558366	0.7964	0.7639	1.1313	0.8642	0.0499558	0.9832	0.360876	0.7972	0.28064	0.66	chrUn_JGVv663_2_t01
VIT_00s0665g00010	9.25416	9.14743	9.48519	9.92107	0.0842665	0.449379	0.9287	1.2638	1.3527	1.7096	0.32455	0.9999	0.20525	0.69	0.027364	0.2072	chrUn_PDVv665_1_t01
VIT_00s0665g00020	6.8883	6.79688	8.26532	7.33585	0.0279969	0.262019	0.9386	2.7672	0.5251	1.4529	0.00851751	0.73	0.0882715	0.5294	0.317629	0.6923	chrUn_JGVv665_1_t01
VIT_00s0665g00030	11.7259	9.2241	8.63184	8.57656	0.124486	0.531417	0.1766	0.6633	0.9624	0.6384	0.0916038	0.9999	0.872859	0.9721	0.0659505	0.3341	chrUn_JGVv665_2_t01
VIT_00s0665g00040	10.2104	11.4004	11.0287	11.1244	0.195287	0.634408	2.2815	0.7728	1.0686	0.8258	0.0831123	0.9999	0.650291	0.913	0.194763	0.5602	chrUn_JGVv665_3_t01
VIT_00s0665g00050	7.38721	6.4299	6.81509	7.82707	0.00706144	0.120705	0.515	1.306	2.0167	2.6338	0.378631	0.9999	0.0240603	0.3414	0.00236596	0.0458	chrUn_JGVv665_4_t01
VIT_00s0669g00010	14.021	13.146	12.9932	12.9772	0.484351	0.849078	0.5452	0.8996	0.9889	0.8896	0.325091	0.9999	0.917077	0.9817	0.277356	0.6571	chrUn_JGVv669_1_t01
VIT_00s0670g00010	14.7441	14.8469	14.8861	14.4892	0.0351759	0.293472	1.0739	1.0276	0.7595	0.7804	0.810701	0.9999	0.0187897	0.308	0.0331909	0.2317	chrUn_JGVv670_1_t01
VIT_00s0670g00020	12.3951	12.6946	13.0556	13.1636	0.192174	0.630293	1.2306	1.2843	1.0777	1.3842	0.180712	0.9999	0.686046	0.9239	0.0841428	0.3779	chrUn_JGVv670_2_t01
VIT_00s0671g00010	5.74431	6.43838	5.58531	6.80563	0.456305	0.835468	1.6178	0.5536	2.33	1.2899	0.393852	0.9999	0.224554	0.7055	0.712635	0.91	chrUn_JGVv671_1_t01
VIT_00s0672g00010	12.5897	12.1748	12.2518	12.1222	0.798972	0.953103	0.7501	1.0548	0.914	0.9642	0.693556	0.9999	0.507763	0.864	0.787551	0.9373	chrUn_JGVv672_1_t01
VIT_00s0674g00010	8.40044	8.64604	9.26692	8.85546	0.515021	0.863308	1.1856	1.5378	0.7519	1.1562	0.260122	0.9999	0.453681	0.8388	0.702248	0.9053	chrUn_JGVv674_1_t01
VIT_00s0676g00040	7.6514	8.81369	7.67594	9.22136	0.0420938	0.320095	2.2381	0.4545	2.9189	1.3265	0.0704452	0.9999	0.0154959	0.2855	0.509984	0.8188	chrUn_JGVv676_3_t01
VIT_00s0679g00010	5.35462	5.60882	5.50383	6.07466	0.705864	0.92951	1.1927	0.9298	1.4854	1.3811	0.885538	0.9999	0.43538	0.8326	0.523938	0.8249	chrUn_JGVv679_1_t01
VIT_00s0682g00010	11.9563	12.416	12.5804	12.2852	0.427113	0.822014	1.3752	1.1207	0.8149	0.9133	0.468155	0.9999	0.195557	0.6812	0.563249	0.8448	chrUn_JGVv682_1_t01
VIT_00s0682g00020	9.51059	10.5139	10.6537	10.3639	0.744215	0.939811	2.0047	1.1017	0.818	0.9012	0.711788	0.9999	0.444762	0.8367	0.691639	0.9011	chrUn_JGVv682_2_t01
VIT_00s0682g00030	8.16709	8.37302	8.36685	8.58117	0.763997	0.945122	1.1534	0.9957	1.1602	1.1552	0.98522	0.9999	0.521304	0.8691	0.533325	0.8295	chrUn_JGVv682_3_t01
VIT_00s0682g00050	5.45653	5.93749	5.31721	6.11539	0.597527	0.895543	1.3957	0.6505	1.7389	1.1312	0.453938	0.9999	0.33623	0.7798	0.829444	0.9517	chrUn_JGVv682_4_t01
VIT_00s0684g00010	12.3973	11.4539	11.3827	11.3447	0.783207	0.95	0.52	0.9519	0.974	0.9271	0.654751	0.9999	0.81126	0.9581	0.493518	0.8098	chrUn_JGVv684_1_t01
VIT_00s0684g00020	7.32942	6.9954	5.63062	7.16253	0.0117505	0.161121	0.7933	0.3883	2.8917	1.1228	0.014394	0.7866	0.00644884	0.2022	0.756507	0.9266	chrUn_JGVv684_2_t01
VIT_00s0684g00030	11.3409	10.4749	9.60677	9.22685	0.000927174	0.0316206	0.5487	0.5479	0.7685	0.421	0.00860464	0.7316	0.23522	0.7144	0.000274777	0.0102	chrUn_JGVv684_3_t01
VIT_00s0684g00040	13.2164	12.6082	12.6228	12.5188	0.793493	0.952185	0.656	1.0102	0.9304	0.9399	0.929923	0.9999	0.532058	0.8726	0.590971	0.8581	chrUn_JGVv684_4_t01
VIT_00s0685g00020	6.73075	5.91238	6.8352	6.7315	0.278903	0.7194	0.5671	1.8958	0.9306	1.7643	0.145985	0.9999	0.868682	0.9708	0.195746	0.5613	chrUn_GSVIVT00002338001_t01
VIT_00s0686g00010	13.2038	12.5494	12.4884	12.2774	0.167456	0.595664	0.6354	0.9586	0.8639	0.8281	0.681986	0.9999	0.160883	0.6403	0.0727135	0.3497	chrUn_JGVv686_1_t01
VIT_00s0686g00020	14.8234	14.7463	14.8231	14.8397	0.768921	0.946546	0.948	1.0547	1.0116	1.0669	0.578178	0.9999	0.903979	0.9791	0.499098	0.813	chrUn_JGVv686_2_t01
VIT_00s0686g00030	5.23971	7.38244	6.70837	7.81119	0.176993	0.609353	4.416	0.6267	2.1477	1.3461	0.256048	0.9999	0.0663497	0.482	0.468091	0.7965	chrUn_JGVv686_3_t01
VIT_00s0687g00010	5.1404	5.40666	5.6526	5.82564	0.814869	0.955896	1.2027	1.1859	1.1274	1.337	0.709751	0.9999	0.793343	0.9536	0.526664	0.8261	chrUn_JGVv687_1_t01
VIT_00s0687g00020	6.30776	5.97411	6.17511	6.53757	0.680223	0.922386	0.7935	1.1495	1.2856	1.4778	0.757777	0.9999	0.578594	0.8888	0.389058	0.7483	chrUn_JGVv687_2_t01
VIT_00s0687g00030	11.6715	11.73	11.956	11.924	0.691673	0.924791	1.0414	1.1696	0.9781	1.144	0.429916	0.9999	0.910829	0.9803	0.49754	0.8117	chrUn_GSVIVT00002344001_t01
VIT_00s0691g00010	9.75523	10.7381	11.1845	10.9474	0.602305	0.89676	1.9764	1.3626	0.8484	1.1561	0.316993	0.9999	0.593545	0.8954	0.637474	0.879	chrUn_PDVv691_1_t01
VIT_00s0691g00020	5.34132	6.42961	6.69049	6.53061	0.958735	0.990918	2.1262	1.1982	0.8951	1.0725	0.774682	0.9999	0.860698	0.9691	0.911722	0.9781	chrUn_PDVv691_2_t01
VIT_00s0692g00010	5.49397	6.37286	6.04642	5.5898	0.389016	0.799812	1.839	0.7975	0.7287	0.5811	0.56729	0.9999	0.424427	0.8273	0.173736	0.5321	chrUn_PDVv692_1_t01
VIT_00s0695g00010	7.28856	6.38441	6.9041	6.54823	0.783316	0.95	0.5343	1.4337	0.7814	1.1202	0.496677	0.9999	0.641134	0.911	0.829943	0.9517	chrUn_GSVIVT00002356001_t01
VIT_00s0698g00010	15.5562	15.3888	15.3245	15.3377	0.838688	0.961702	0.8904	0.9564	1.0092	0.9652	0.576491	0.9999	0.908478	0.9799	0.657009	0.8864	chrUn_JGVv698_1_t01
VIT_00s0699g00010	5.00404	5.38264	4.01695	5.74492	0.10408	0.493328	1.3001	0.388	3.3126	1.2854	0.108994	0.9999	0.0443606	0.4171	0.666464	0.8897	chrUn_JGVv699_1_t01
VIT_00s0701g00010	7.1227	6.2201	6.81215	7.02813	0.432745	0.824928	0.5349	1.5074	1.1615	1.7508	0.36019	0.9999	0.737497	0.9379	0.213606	0.5836	chrUn_JGVv701_1_t01
VIT_00s0704g00010	14.6206	14.5741	14.637	14.4652	0.488111	0.850388	0.9683	1.0446	0.8877	0.9272	0.664524	0.9999	0.239143	0.7183	0.453284	0.7876	chrUn_JGVv704_1_t01
VIT_00s0704g00020	3.88868	3.67178	4.18854	4.39525	0.473916	0.843951	0.8604	1.4307	1.154	1.6511	0.397401	0.9999	0.734107	0.9367	0.237926	0.6141	chrUn_JGVv704_2_t01
VIT_00s0705g00010	9.52272	10.9095	11.1716	10.9249	0.739898	0.938659	2.615	1.1992	0.8428	1.0107	0.491349	0.9999	0.516998	0.8678	0.9677	0.9925	chrUn_JGVv705_1_t01
VIT_00s0706g00010	13.4233	13.847	13.7361	13.289	0.000879338	0.0304318	1.3413	0.926	0.7335	0.6793	0.449046	0.9999	0.00354472	0.1524	0.000383371	0.0129	chrUn_JGVv706_1_t01
VIT_00s0707g00010	9.2721	9.09903	9.32935	9.47416	0.582513	0.888912	0.887	1.1731	1.1056	1.297	0.527576	0.9999	0.690851	0.9258	0.305349	0.6814	chrUn_JGVv707_1_t01
VIT_00s0710g00010	11.5036	12.0295	11.767	12.1052	0.45075	0.832952	1.4398	0.8337	1.2642	1.0539	0.351386	0.9999	0.231298	0.7115	0.786986	0.9371	chrUn_JGVv710_1_t01
VIT_00s0710g00020	14.5231	14.8127	15.0406	14.8436	0.459561	0.837023	1.2223	1.1712	0.8723	1.0217	0.252425	0.9999	0.321696	0.7716	0.875631	0.9663	chrUn_JGVv710_2_t01
VIT_00s0713g00010	6.36841	6.67237	5.58239	6.7655	0.428928	0.822677	1.2345	0.4698	2.2707	1.0667	0.282347	0.9999	0.243791	0.7201	0.926329	0.9819	chrUn_JGVv713_1_t01
VIT_00s0722g00010	5.25006	6.33388	6.15626	5.59797	0.629409	0.906026	2.1196	0.8842	0.6791	0.6004	0.824008	0.9999	0.485646	0.853	0.359027	0.7245	chrUn_JGVv722_1_t01
VIT_00s0724g00010	4.50199	4.28141	5.76349	4.43733	0.232833	0.677036	0.8582	2.7935	0.3988	1.1141	0.121362	0.9999	0.164575	0.6452	0.868782	0.9641	chrUn_JGVv724_1_t01
VIT_00s0726g00010	12.0336	11.6565	11.4334	11.229	0.048199	0.341784	0.77	0.8567	0.8679	0.7436	0.190223	0.9999	0.229507	0.7097	0.0143564	0.1408	chrUn_JGVv726_1_t01
VIT_00s0726g00020	10.5328	9.45909	9.59744	9.85325	0.692471	0.924936	0.4751	1.1006	1.194	1.3142	0.767254	0.9999	0.584665	0.8915	0.400777	0.7551	chrUn_PDVv726_2_t01
VIT_00s0729g00010	5.42232	6.00505	4.90282	6.49414	0.126979	0.534993	1.4977	0.4658	3.0132	1.4036	0.166618	0.9999	0.0483652	0.4308	0.535817	0.8307	chrUn_JGVv729_1_t01
VIT_00s0731g00010	6.49361	8.22345	7.84649	8.61157	0.619249	0.902102	3.3169	0.7701	1.6995	1.3087	0.630078	0.9999	0.330315	0.7759	0.620021	0.8703	chrUn_JGVv731_1_t01
VIT_00s0732g00010	13.7976	11.6466	11.4077	11.3759	0.631908	0.906996	0.2252	0.8474	0.9782	0.829	0.441012	0.9999	0.917999	0.9817	0.383066	0.7438	chrUn_JGVv732_1_t01
VIT_00s0733g00010	13.7997	14.004	13.9582	13.865	0.846854	0.963378	1.1522	0.9688	0.9374	0.9082	0.852732	0.9999	0.705719	0.9288	0.573726	0.8492	chrUn_JGVv733_1_t01
VIT_00s0734g00010	5.56086	6.13931	5.81024	5.4756	0.778021	0.948891	1.4932	0.7961	0.793	0.6313	0.726306	0.9999	0.721859	0.9336	0.481109	0.8038	chrUn_GSVIVT00002449001_t01
VIT_00s0734g00020	11.6802	11.7537	11.9615	11.4665	0.255593	0.698665	1.0523	1.1549	0.7096	0.8195	0.486859	0.9999	0.101902	0.5557	0.337696	0.7083	chrUn_JGVv734_1_t01
VIT_00s0734g00030	15.3716	15.2746	15.2878	15.2106	0.891489	0.974177	0.935	1.0092	0.9479	0.9566	0.939244	0.9999	0.655902	0.9147	0.711701	0.9097	chrUn_JGVv734_2_t01
VIT_00s0740g00010	9.047	8.18093	7.88189	8.4982	0.692137	0.924791	0.5486	0.8128	1.533	1.246	0.678025	0.9999	0.393707	0.8125	0.659638	0.8875	chrUn_GSVIVT00002463001_t01
VIT_00s0742g00020	13.6507	13.9604	13.9554	13.9495	0.998129	0.999551	1.2394	0.9966	0.9959	0.9925	0.977955	0.9999	0.973569	0.9937	0.951547	0.9882	chrUn_JGVv742_1_t01
VIT_00s0742g00030	13.7777	13.0889	13.0282	12.9259	0.533743	0.870402	0.6204	0.9588	0.9316	0.8932	0.679519	0.9999	0.487183	0.8536	0.270227	0.6514	chrUn_JGVv742_2_t01
VIT_00s0742g00040	13.6089	13.9169	14.1215	13.3829	0.0764051	0.429003	1.238	1.1524	0.5993	0.6907	0.534172	0.9999	0.0286828	0.3625	0.10911	0.4308	chrUn_JGVv742_3_t01
VIT_00s0743g00010	10.5489	10.3583	10.5491	10.5407	0.698138	0.926622	0.8762	1.1414	0.9942	1.1347	0.455276	0.9999	0.973536	0.9937	0.475366	0.8008	chrUn_JGVv743_1_t01
VIT_00s0743g00020	11.2844	12.1101	12.2281	11.8908	0.2343	0.678645	1.7724	1.0852	0.7915	0.859	0.553461	0.9999	0.0949279	0.5422	0.27326	0.6541	chrUn_JGVv743_2_t01
VIT_00s0743g00030	8.21124	7.99559	8.55832	8.18351	0.581218	0.888529	0.8612	1.4771	0.7712	1.1391	0.308878	0.9999	0.49651	0.8575	0.732646	0.9171	chrUn_JGVv743_3_t01
VIT_00s0746g00010	6.09843	6.15711	5.69252	7.17102	0.279322	0.719821	1.0415	0.7247	2.7866	2.0194	0.621048	0.9999	0.120234	0.5847	0.283133	0.6621	chrUn_JGVv746_1_t01
VIT_00s0748g00020	5.62938	6.09293	4.94338	6.6761	0.0376842	0.303336	1.3789	0.4508	3.3235	1.4981	0.090022	0.9999	0.0122356	0.2622	0.384001	0.7442	chrUn_JGVv748_1_t01
VIT_00s0753g00010	14.8772	8.88402	7.86169	6.56673	0.0012501	0.038694	0.0157	0.4923	0.4075	0.2006	0.0889675	0.9999	0.0328574	0.3796	0.000284467	0.0104	chrUn_JGVv753_1_t01
VIT_00s0753g00020	13.5528	13.1584	13.0408	13.4031	0.120319	0.524797	0.7608	0.9218	1.2854	1.1849	0.506065	0.9999	0.0446961	0.4178	0.169743	0.5274	chrUn_JGVv753_2_t01
VIT_00s0753g00030	8.11779	8.08079	9.33366	9.83179	0.024379	0.244538	0.9747	2.3832	1.4124	3.3659	0.0545621	0.9832	0.436555	0.8326	0.00838431	0.1029	chrUn_GSVIVT00002492001_t01
VIT_00s0757g00010	13.6937	12.7809	12.5814	12.4482	0.238929	0.68332	0.5311	0.8709	0.9118	0.7941	0.311148	0.9999	0.497518	0.858	0.0945413	0.3998	chrUn_JGVv757_1_t01
VIT_00s0757g00030	8.75283	9.62068	9.46004	9.87889	0.274307	0.714628	1.8249	0.8946	1.3369	1.196	0.538179	0.9999	0.112848	0.5731	0.324058	0.6971	chrUn_JGVv757_2_t01
VIT_00s0759g00010	12.1979	10.867	10.547	9.7303	0.00029027	0.0137957	0.3975	0.8011	0.5677	0.4548	0.232225	0.9999	0.00343781	0.1509	9.18e-05	0.0046	chrUn_JGVv759_1_t01
VIT_00s0760g00010	7.27894	6.72558	6.15333	6.79499	0.478053	0.846648	0.6814	0.6726	1.5601	1.0493	0.324927	0.9999	0.270362	0.7378	0.904439	0.975	chrUn_JGVv760_1_t01
VIT_00s0762g00010	10.1266	10.4348	10.6329	10.715	0.46127	0.83785	1.2382	1.1472	1.0585	1.2143	0.392792	0.9999	0.722371	0.9336	0.228721	0.603	chrUn_JGVv762_1_t01
VIT_00s0762g00020	8.3385	9.97637	10.3027	10.501	0.400004	0.807609	3.1121	1.2538	1.1473	1.4386	0.404038	0.9999	0.611208	0.9016	0.182462	0.5434	chrUn_JGVv762_2_t01
VIT_00s0762g00030	12.0085	11.3825	11.5187	11.8147	0.15227	0.574376	0.648	1.099	1.2278	1.3493	0.544475	0.9999	0.191083	0.6768	0.0589648	0.315	chrUn_JGVv762_3_t01
VIT_00s0768g00010	10.2217	10.1426	10.5551	10.205	0.390099	0.800648	0.9466	1.331	0.7845	1.0442	0.204972	0.9999	0.280814	0.7438	0.84657	0.9567	chrUn_JGVv768_1_t01
VIT_00s0768g00020	8.37084	7.37553	7.51611	7.56806	0.947389	0.98872	0.5016	1.1023	1.0367	1.1428	0.817499	0.9999	0.932017	0.9839	0.75203	0.9253	chrUn_JGVv768_2_t01
VIT_00s0768g00030	11.3903	12.7704	12.888	13.0837	0.335261	0.764673	2.6029	1.085	1.1452	1.2425	0.580712	0.9999	0.35988	0.796	0.145527	0.4944	chrUn_JGVv768_3_t01
VIT_00s0768g00040	10.8008	13.7725	13.8266	13.5445	0.746774	0.940484	7.8449	1.0382	0.8224	0.8538	0.890485	0.9999	0.473902	0.8479	0.5623	0.8446	chrUn_JGVv768_4_t01
VIT_00s0769g00010	14.0544	13.715	14.061	14.0741	0.326139	0.756734	0.7904	1.2711	1.0091	1.2826	0.204426	0.9999	0.961513	0.9897	0.188195	0.5507	chrUn_JGVv769_1_t01
VIT_00s0771g00010	7.43169	8.85587	8.96936	8.89482	0.976729	0.994755	2.6836	1.0818	0.9496	1.0274	0.831846	0.9999	0.889075	0.9761	0.941889	0.9858	chrUn_JGVv771_1_t01
VIT_00s0771g00020	13.9387	13.3214	13.2068	13.3165	0.781478	0.949668	0.6519	0.9236	1.079	0.9965	0.53652	0.9999	0.554309	0.8813	0.97851	0.9948	chrUn_JGVv771_2_t01
VIT_00s0772g00010	12.9358	11.9695	11.4087	10.1802	5.91e-06	0.000832122	0.5118	0.6779	0.4268	0.2893	0.0899868	0.9999	0.000442931	0.0479	1.62e-06	0.0002	chrUn_JGVv772_1_t01
VIT_00s0776g00010	11.6553	10.6716	10.791	10.9366	0.62327	0.903835	0.5057	1.0863	1.1062	1.2016	0.662288	0.9999	0.594432	0.8954	0.334364	0.7053	chrUn_JGVv776_1_t01
VIT_00s0776g00020	9.97909	10.7243	11.3198	10.6492	0.357468	0.781812	1.6762	1.511	0.6282	0.9493	0.245867	0.9999	0.192187	0.6778	0.882769	0.968	chrUn_JGVv776_2_t01
VIT_00s0779g00010	12.6662	14.3313	14.4411	14.3371	0.845162	0.962787	3.1715	1.079	0.9305	1.004	0.608159	0.9999	0.6272	0.907	0.978343	0.9948	chrUn_JGVv779_1_t01
VIT_00s0779g00020	5.59733	6.2434	6.6499	6.33202	0.791454	0.95172	1.5649	1.3255	0.8022	1.0634	0.517745	0.9999	0.612659	0.9022	0.887606	0.9692	chrUn_JGVv779_2_t01
VIT_00s0780g00010	13.9612	14.4339	14.5209	14.429	0.870066	0.969121	1.3877	1.0622	0.9383	0.9966	0.658723	0.9999	0.640956	0.911	0.980236	0.9951	chrUn_JGVv780_1_t01
VIT_00s0780g00020	12.0199	10.1926	9.97094	10.2105	0.834542	0.960787	0.2818	0.8576	1.1807	1.0125	0.619189	0.9999	0.591225	0.8945	0.967898	0.9926	chrUn_JGVv780_2_t01
VIT_00s0780g00030	5.88982	6.33981	5.73458	6.02921	0.87223	0.969489	1.366	0.6574	1.2266	0.8063	0.603153	0.9999	0.799978	0.9551	0.789394	0.9374	chrUn_JGVv780_3_t01
VIT_00s0780g00040	6.59848	8.29129	7.82728	7.19686	0.0887436	0.460942	3.2329	0.725	0.646	0.4683	0.344466	0.9999	0.200903	0.6851	0.0292084	0.2145	chrUn_JGVv780_4_t01
VIT_00s0783g00010	12.1887	12.5387	12.8269	12.1899	0.330431	0.760739	1.2746	1.2211	0.6431	0.7853	0.499512	0.9999	0.139498	0.6122	0.414415	0.7631	chrUn_JGVv783_1_t01
VIT_00s0787g00010	11.696	11.8529	11.8081	11.7448	0.849403	0.963655	1.1149	0.9694	0.9571	0.9278	0.814585	0.9999	0.740186	0.9383	0.571822	0.8483	chrUn_JGVv787_1_t01
VIT_00s0787g00020	4.71597	4.39386	4.77861	4.97871	0.611093	0.899548	0.7999	1.3056	1.1488	1.4999	0.521665	0.9999	0.738518	0.9379	0.331518	0.703	chrUn_JGVv787_2_t01
VIT_00s0788g00010	13.2841	13.847	13.935	13.9966	0.455969	0.835394	1.4772	1.063	1.0436	1.1092	0.462809	0.9999	0.607591	0.8997	0.215042	0.5856	chrUn_JGVv788_1_t01
VIT_00s0790g00010	7.06786	7.10848	8.01801	7.63629	0.406345	0.809891	1.0286	1.8784	0.7675	1.4417	0.183874	0.9999	0.573847	0.8882	0.437545	0.7774	chrUn_GSVIVT00002606001_t01
VIT_00s0790g00020	9.94268	10.6573	10.8556	10.5953	0.75113	0.942001	1.6411	1.1473	0.8349	0.9579	0.582778	0.9999	0.471332	0.8466	0.863323	0.9624	chrUn_JGVv790_1_t01
VIT_00s0794g00010	8.80474	9.3533	9.84864	8.87478	0.0920398	0.46795	1.4626	1.4097	0.5091	0.7177	0.259759	0.9999	0.0298584	0.3661	0.276061	0.6562	chrUn_JGVv794_1_t01
VIT_00s0800g00010	9.61902	7.14077	6.72467	5.76526	0.0440212	0.325575	0.1795	0.7494	0.5143	0.3854	0.448959	0.9999	0.0850828	0.5215	0.0152184	0.1455	chrUn_JGVv800_1_t01
VIT_00s0800g00020	12.7468	13.1023	13.1015	12.8011	0.327758	0.758624	1.2794	0.9994	0.812	0.8116	0.997238	1	0.197541	0.6829	0.196373	0.5619	chrUn_PDVv800_2_t01
VIT_00s0801g00010	10.0749	9.77782	10.0887	10.145	0.474463	0.844135	0.8139	1.2404	1.0398	1.2898	0.338343	0.9999	0.861571	0.9694	0.259057	0.6377	chrUn_JGVv801_1_t01
VIT_00s0801g00020	9.62633	10.3055	10.3858	10.911	0.0174818	0.203419	1.6012	1.0573	1.4391	1.5215	0.717505	0.9999	0.0217151	0.327	0.00874589	0.1056	chrUn_JGVv801_2_t01
VIT_00s0802g00010	11.6747	11.0487	10.9493	10.9417	0.901633	0.976703	0.648	0.9334	0.9948	0.9285	0.706228	0.9999	0.977143	0.9946	0.685108	0.8978	chrUn_JGVv802_1_t01
VIT_00s0802g00020	14.2937	12.6847	12.4948	11.3096	0.0155209	0.188556	0.3278	0.8767	0.4398	0.3855	0.701525	0.9999	0.0202791	0.3165	0.00767503	0.0968	chrUn_JGVv802_2_t01
VIT_00s0804g00010	11.9676	13.2746	13.2666	13.5407	0.229604	0.673839	2.4743	0.9945	1.2092	1.2026	0.964755	0.9999	0.132543	0.603	0.143853	0.492	chrUn_JGVv804_1_t01
VIT_00s0804g00020	8.63506	10.3187	10.8228	9.65193	0.0638424	0.39366	3.2125	1.4182	0.4442	0.6299	0.304579	0.9999	0.0200375	0.3155	0.176295	0.5357	chrUn_JGVv804_2_t01
VIT_00s0805g00010	11.7356	11.9652	12.5818	12.3034	0.300745	0.739019	1.1725	1.5333	0.8245	1.2642	0.123781	0.9999	0.482488	0.851	0.394038	0.7509	chrUn_JGVv805_1_t01
VIT_00s0805g00020	11.576	11.5123	11.7583	12.0833	0.0130424	0.169811	0.9568	1.1859	1.2526	1.4856	0.190309	0.9999	0.0858659	0.5238	0.00348635	0.0583	chrUn_JGVv805_2_t01
VIT_00s0809g00010	6.55009	6.00173	5.60252	6.71036	0.0861058	0.454197	0.6838	0.7583	2.1552	1.6343	0.422154	0.9999	0.029586	0.3655	0.157421	0.5123	chrUn_JGVv809_1_t01
VIT_00s0809g00030	8.88264	9.37029	9.84228	9.7785	0.463325	0.839378	1.4022	1.387	0.9568	1.327	0.255055	0.9999	0.876884	0.9733	0.324042	0.6971	chrUn_JGVv809_2_t01
VIT_00s0813g00010	14.7482	14.3287	14.3637	14.4263	0.835014	0.960791	0.7477	1.0245	1.0443	1.0699	0.832351	0.9999	0.705082	0.9286	0.555627	0.8404	chrUn_JGVv813_1_t01
VIT_00s0817g00010	12.8142	10.891	10.8879	10.0843	0.0120955	0.163773	0.2637	0.9978	0.5729	0.5717	0.991518	0.9999	0.00973746	0.2406	0.00947295	0.1103	chrUn_JGVv817_1_t01
VIT_00s0818g00010	14.7358	14.7414	14.6623	14.535	0.181845	0.61671	1.0039	0.9467	0.9155	0.8667	0.478751	0.9999	0.255822	0.7289	0.0687419	0.3406	chrUn_JGVv818_1_t01
VIT_00s0820g00010	13.5767	13.3263	13.5565	13.2958	0.180138	0.614378	0.8407	1.173	0.8347	0.9791	0.134428	0.9999	0.0912324	0.5351	0.841049	0.9556	chrUn_JGVv820_1_t01
VIT_00s0820g00020	11.4005	8.83749	8.45362	8.74031	0.603764	0.89685	0.1692	0.7664	1.2198	0.9349	0.336526	0.9999	0.471877	0.8469	0.806843	0.944	chrUn_JGVv820_2_t01
VIT_00s0822g00010	10.5209	6.76291	4.98339	6.02592	0.12052	0.5251	0.0739	0.2913	2.0598	0.6	0.0417381	0.969	0.225723	0.7062	0.389801	0.7487	chrUn_JGVv822_1_t01
VIT_00s0823g00010	9.37726	9.00395	8.83808	9.66733	0.170589	0.60056	0.772	0.8914	1.7768	1.5838	0.718553	0.9999	0.0765865	0.5027	0.153964	0.5069	chrUn_PDVv823_1_t01
VIT_00s0823g00020	12.5078	12.8261	13.0507	13.2403	0.365057	0.785983	1.2468	1.1685	1.1404	1.3326	0.440855	0.9999	0.514891	0.8676	0.158531	0.5133	chrUn_JGVv823_1_t01
VIT_00s0824g00020	5.07848	5.27921	4.66215	4.89512	0.739363	0.938569	1.1493	0.652	1.1753	0.7663	0.444157	0.9999	0.772025	0.9476	0.63317	0.8768	chrUn_JGVv824_2_t01
VIT_00s0827g00010	11.823	11.0302	10.9736	9.39688	0.00660266	0.115458	0.5772	0.9615	0.3352	0.3223	0.918867	0.9999	0.00652925	0.2037	0.00496392	0.0734	chrUn_JGVv827_1_t01
VIT_00s0827g00020	6.20848	5.77032	5.01158	6.3191	0.505815	0.857957	0.7381	0.591	2.4752	1.4628	0.500138	0.9999	0.247642	0.7226	0.625348	0.873	chrUn_JGVv827_2_t01
VIT_00s0827g00030	8.83738	7.66438	7.24983	6.73622	0.386916	0.798595	0.4435	0.7503	0.7005	0.5255	0.537789	0.9999	0.445762	0.8372	0.171378	0.5298	chrUn_JGVv827_3_t01
VIT_00s0827g00040	6.48571	7.10687	6.54948	6.45097	0.752036	0.942071	1.5381	0.6795	0.934	0.6347	0.553697	0.9999	0.916475	0.9816	0.486199	0.8064	chrUn_JGVv827_4_t01
VIT_00s0827g00050	7.02379	7.48219	8.5379	7.98912	0.262219	0.704251	1.374	2.0787	0.6836	1.421	0.103822	0.9999	0.392599	0.812	0.429426	0.7722	chrUn_PDVv827_2_t01
VIT_00s0829g00010	7.52339	6.48209	7.47666	7.39281	0.095066	0.475121	0.4859	1.9925	0.9435	1.88	0.0506671	0.9832	0.866269	0.9702	0.0725434	0.3493	chrUn_JGVv829_1_t01
VIT_00s0835g00020	11.0458	11.0781	11.0887	10.7684	0.308708	0.744684	1.0226	1.0074	0.8009	0.8068	0.964059	0.9999	0.178311	0.6628	0.192833	0.5574	chrUn_PDVv835_2_t01
VIT_00s0838g00010	6.41097	6.5426	6.37129	6.93786	0.775749	0.948704	1.0955	0.888	1.481	1.3152	0.834111	0.9999	0.489594	0.8546	0.629298	0.875	chrUn_JGVv838_1_t01
VIT_00s0838g00020	15.2669	14.494	14.3736	14.1279	0.0254601	0.249388	0.5853	0.9199	0.8434	0.7759	0.366795	0.9999	0.0694667	0.4879	0.0081156	0.1006	chrUn_JGVv838_2_t01
VIT_00s0841g00010	10.9442	11.0839	10.9209	10.745	0.233723	0.678055	1.1017	0.8932	0.8852	0.7906	0.409014	0.9999	0.37325	0.8034	0.0900564	0.3895	chrUn_JGVv841_1_t01
VIT_00s0841g00020	15.0127	14.6808	14.7719	14.6673	0.845185	0.962787	0.7945	1.0652	0.9301	0.9907	0.644133	0.9999	0.595853	0.8955	0.945202	0.9867	chrUn_GSVIVT00002711001_t01
VIT_00s0841g00030	8.00745	8.0448	8.6111	8.81062	0.255556	0.698639	1.0262	1.4807	1.1483	1.7003	0.238178	0.9999	0.675599	0.92	0.112995	0.439	chrUn_JGVv841_2_t01
VIT_00s0847g00010	12.5324	12.9325	12.9942	12.9991	0.909506	0.97873	1.3196	1.0437	1.0034	1.0473	0.718879	0.9999	0.976994	0.9946	0.697478	0.9036	chrUn_JGVv847_1_t01
VIT_00s0847g00020	10.7952	6.7277	6.70423	6.72319	0.998936	0.999708	0.0596	0.9839	1.0132	0.9969	0.965513	0.9999	0.972128	0.9931	0.99338	0.998	chrUn_JGVv847_2_t01
VIT_00s0848g00010	6.77109	7.27548	7.10146	8.44323	0.0794716	0.437494	1.4185	0.8864	2.5346	2.2466	0.783641	0.9999	0.0387774	0.4004	0.0704588	0.3451	chrUn_PDVv848_1_t01
VIT_00s0848g00030	10.2178	9.33996	10.1252	8.53688	0.0410485	0.31573	0.5442	1.7234	0.3326	0.5731	0.201764	0.9999	0.0119737	0.2593	0.191886	0.5564	chrUn_JGVv848_2_t01
VIT_00s0850g00010	8.27273	10.7862	11.4623	10.8817	0.232268	0.67651	5.7099	1.5978	0.6687	1.0684	0.115599	0.9999	0.17504	0.6593	0.821659	0.9492	chrUn_JGVv850_1_t01
VIT_00s0852g00010	8.26481	8.49423	7.87203	9.4486	0.459796	0.837041	1.1724	0.6497	2.9826	1.9377	0.624675	0.9999	0.218456	0.7022	0.453824	0.7882	chrUn_PDVv852_1_t01
VIT_00s0854g00010	13.806	13.2836	12.8811	12.9829	0.385642	0.798235	0.6962	0.7565	1.0731	0.8119	0.18646	0.9999	0.735825	0.9373	0.321584	0.6957	chrUn_JGVv854_1_t01
VIT_00s0854g00020	11.2302	11.2051	10.963	11.4598	0.489422	0.850812	0.9827	0.8455	1.4111	1.193	0.559948	0.9999	0.234604	0.7141	0.539962	0.8333	chrUn_JGVv854_2_t01
VIT_00s0854g00030	13.3647	14.0055	13.7705	13.7762	0.77169	0.947682	1.5591	0.8497	1.004	0.8531	0.530018	0.9999	0.987666	0.997	0.540127	0.8333	chrUn_JGVv854_3_t01
VIT_00s0854g00040	15.3107	15.1192	14.9878	15.1684	0.375714	0.792354	0.8757	0.9129	1.1333	1.0347	0.324738	0.9999	0.178126	0.6627	0.711325	0.9095	chrUn_JGVv854_4_t01
VIT_00s0854g00050	13.215	13.117	12.9678	13.1859	0.774834	0.948476	0.9343	0.9018	1.1632	1.0489	0.634097	0.9999	0.487153	0.8536	0.825778	0.9506	chrUn_GSVIVT00002725001_t01
VIT_00s0857g00010	13.0499	12.8843	12.9562	13.0948	0.290301	0.728953	0.8916	1.0511	1.1009	1.1571	0.594959	0.9999	0.307037	0.7597	0.123794	0.4578	chrUn_JGVv857_1_t01
VIT_00s0862g00010	10.0411	10.9834	11.7958	10.8519	0.345455	0.77239	1.9216	1.7561	0.5198	0.9129	0.247291	0.9999	0.180003	0.6646	0.8503	0.9577	chrUn_JGVv862_1_t01
VIT_00s0862g00020	9.1573	9.62112	10.4464	9.60804	0.36372	0.785255	1.3792	1.7719	0.5593	0.991	0.222985	0.9999	0.215862	0.6997	0.984464	0.9963	chrUn_JGVv862_2_t01
VIT_00s0864g00010	9.27746	9.70257	9.70688	9.19501	0.505544	0.857957	1.3427	1.003	0.7013	0.7034	0.993174	0.9999	0.31157	0.7641	0.315607	0.6898	chrUn_JGVv864_1_t01
VIT_00s0865g00020	9.82984	6.23555	7.82617	11.317	2.1e-09	1.34e-06	0.0828	3.0118	11.2417	33.8574	0.0175871	0.8224	2.41e-06	0.0015	5.84e-10	0	chrUn_JGVv865_1_t01
VIT_00s0865g00030	14.2892	14.2207	14.0907	14.2651	0.582958	0.889148	0.9537	0.9138	1.1285	1.0312	0.457211	0.9999	0.320129	0.7712	0.799543	0.9409	chrUn_JGVv865_2_t01
VIT_00s0868g00010	14.9883	15.0222	14.8974	14.9991	0.490562	0.851477	1.0238	0.9171	1.0731	0.9841	0.264276	0.9999	0.361801	0.7977	0.835233	0.9534	chrUn_JGVv868_1_t01
VIT_00s0868g00020	14.4565	14.3163	14.1126	14.2798	0.407273	0.810589	0.9074	0.8683	1.1229	0.975	0.210826	0.9999	0.30294	0.7571	0.82114	0.9491	chrUn_JGVv868_2_t01
VIT_00s0868g00030	10.2291	7.83062	8.55791	11.7129	1.71e-08	7.27e-06	0.1897	1.6555	8.9074	14.7464	0.19765	0.9999	1e-06	0.0007	1.19e-08	0	chrUn_JGVv868_3_t01
VIT_00s0869g00010	7.85252	6.428	7.31168	7.76845	0.100788	0.486659	0.3725	1.8451	1.3725	2.5323	0.160931	0.9999	0.465004	0.8436	0.0360007	0.2427	chrUn_JGVv869_1_t01
VIT_00s0871g00010	5.68425	5.31129	5.6832	6.67493	0.12477	0.531417	0.7722	1.2941	1.9886	2.5733	0.584318	0.9999	0.148732	0.6258	0.0493842	0.2881	chrUn_JGVv871_1_t01
VIT_00s0872g00010	7.40236	6.18325	6.09237	7.82587	0.0195812	0.216773	0.4295	0.9389	3.3253	3.1223	0.891911	0.9999	0.0124162	0.2631	0.0174395	0.1581	chrUn_JGVv872_1_t01
VIT_00s0872g00020	8.39599	6.9272	7.39345	7.37957	0.770951	0.947401	0.3613	1.3815	0.9904	1.3683	0.528223	0.9999	0.984992	0.9966	0.540515	0.8334	chrUn_GSVIVT00002751001_t01
VIT_00s0873g00020	13.1104	13.1967	12.8977	13.2968	0.571138	0.884509	1.0616	0.8129	1.3186	1.0719	0.447258	0.9999	0.311571	0.7641	0.798511	0.9408	chrUn_JGVv873_2_t01
VIT_00s0875g00010	10.4778	10.2998	10.3424	10.4368	0.810006	0.955163	0.8839	1.03	1.0676	1.0996	0.843984	0.9999	0.663625	0.9168	0.528177	0.8273	chrUn_JGVv875_1_t01
VIT_00s0878g00010	5.47235	6.06525	5.05769	4.96095	0.35982	0.783463	1.5083	0.4974	0.9351	0.4651	0.23979	0.9999	0.909439	0.9801	0.19832	0.564	chrUn_JGVv878_1_t01
VIT_00s0878g00020	11.3805	9.21455	9.28997	8.98342	0.787137	0.950906	0.2228	1.0537	0.8086	0.852	0.870648	0.9999	0.509047	0.8646	0.6182	0.8693	chrUn_JGVv878_2_t01
VIT_00s0878g00030	14.7641	14.5925	14.5742	14.5985	0.974396	0.994559	0.8878	0.9874	1.017	1.0042	0.870169	0.9999	0.827817	0.9623	0.956863	0.9897	chrUn_JGVv878_3_t01
VIT_00s0880g00010	7.34455	5.92529	7.21764	4.77538	0.0189561	0.213084	0.3739	2.4493	0.184	0.4507	0.126174	0.9999	0.00512378	0.1823	0.172398	0.5308	chrUn_JGVv880_1_t01
VIT_00s0880g00020	13.2503	13.4091	13.4467	13.2871	0.630282	0.906255	1.1163	1.0264	0.8953	0.9189	0.828642	0.9999	0.360611	0.797	0.483854	0.8051	chrUn_JGVv880_2_t01
VIT_00s0883g00010	11.5855	11.5651	11.2542	11.5112	0.681146	0.922591	0.9859	0.8062	1.195	0.9634	0.414669	0.9999	0.499504	0.8592	0.887265	0.9691	chrUn_JGVv883_1_t01
VIT_00s0888g00010	12.8414	12.8273	13.2633	12.7043	0.185758	0.621239	0.9902	1.3529	0.6788	0.9183	0.172028	0.9999	0.0820209	0.5133	0.697405	0.9036	chrUn_JGVv888_1_t01
VIT_00s0895g00010	9.40976	9.70097	8.84802	8.59631	0.0429798	0.321959	1.2237	0.5536	0.8399	0.465	0.0618685	0.9958	0.574678	0.8882	0.0169695	0.1554	chrUn_JGVv895_1_t01
VIT_00s0897g00010	12.7213	12.5207	12.6986	11.9002	0.0192189	0.21435	0.8702	1.1313	0.575	0.6505	0.535525	0.9999	0.00751262	0.2164	0.0348291	0.238	chrUn_JGVv897_1_t01
VIT_00s0901g00010	6.61991	6.27797	5.58623	5.70451	0.648025	0.912991	0.789	0.6191	1.0854	0.672	0.386278	0.9999	0.881737	0.9746	0.472019	0.7992	chrUn_JGVv901_1_t01
VIT_00s0904g00010	15.1002	11.6588	10.2859	10.0095	0.000292548	0.0138335	0.0921	0.3861	0.8256	0.3188	0.00125514	0.3664	0.491284	0.8549	0.000153262	0.0067	chrUn_JGVv904_1_t01
VIT_00s0908g00010	6.88537	10.601	9.76103	11.0712	0.493771	0.853065	13.1371	0.5587	2.4797	1.3853	0.452621	0.9999	0.243537	0.7201	0.673461	0.892	chrUn_JGVv908_1_t01
VIT_00s0912g00010	13.364	13.5075	13.3629	13.3294	0.69322	0.924936	1.1045	0.9047	0.9771	0.8839	0.514781	0.9999	0.879862	0.9739	0.42301	0.7673	chrUn_JGVv912_1_t01
VIT_00s0914g00010	10.1429	10.7971	11.161	11.1053	0.176383	0.608102	1.5738	1.2869	0.9621	1.2381	0.0846707	0.9999	0.788258	0.9526	0.142376	0.4892	chrUn_JGVv914_1_t01
VIT_00s0916g00010	13.9092	14.3982	14.3648	14.532	0.512876	0.861664	1.4034	0.9771	1.1229	1.0972	0.82717	0.9999	0.27724	0.7426	0.383362	0.744	chrUn_JGVv916_1_t01
VIT_00s0920g00010	9.42311	9.95491	11.1569	10.1958	0.216508	0.660165	1.4457	2.3005	0.5137	1.1817	0.0995748	0.9999	0.185434	0.6712	0.737649	0.9191	chrUn_JGVv920_1_t01
VIT_00s0920g00020	13.6476	13.7653	14.0488	13.8615	0.369525	0.789168	1.085	1.2171	0.8782	1.0689	0.167581	0.9999	0.358794	0.7959	0.636593	0.8786	chrUn_JGVv920_2_t01
VIT_00s0921g00020	9.73278	10.1831	10.332	10.0629	0.722708	0.935037	1.3664	1.1087	0.8298	0.92	0.65732	0.9999	0.423782	0.827	0.72002	0.913	chrUn_JGVv921_1_t01
VIT_00s0921g00030	10.0818	10.1997	10.3144	10.5626	0.241819	0.685954	1.0852	1.0827	1.1877	1.286	0.599214	0.9999	0.258095	0.7305	0.100994	0.4146	chrUn_JGVv921_2_t01
VIT_00s0927g00010	4.93249	5.58343	6.25029	5.0371	0.302822	0.740364	1.5702	1.5876	0.4313	0.6848	0.394521	0.9999	0.124888	0.5935	0.484857	0.8059	chrUn_JGVv927_1_t01
VIT_00s0929g00010	12.0024	11.4553	11.1864	11.4357	0.307011	0.742944	0.6844	0.83	1.1886	0.9865	0.169424	0.9999	0.202003	0.6865	0.919404	0.9799	chrUn_GSVIVT00002863001_t01
VIT_00s0929g00020	11.5387	14.1723	14.1386	14.1042	0.976427	0.994755	6.2055	0.9769	0.9764	0.9539	0.914352	0.9999	0.91266	0.9804	0.82806	0.9512	chrUn_JGVv929_1_t01
VIT_00s0934g00010	9.72401	11.7936	12.1146	12.3872	0.169793	0.599571	4.1977	1.2492	1.208	1.509	0.304992	0.9999	0.382738	0.8079	0.0613949	0.3214	chrUn_GSVIVT00002870001_t01
VIT_00s0936g00010	10.6244	9.95085	10.0125	9.59455	0.123435	0.530185	0.627	1.0437	0.7485	0.7812	0.776007	0.9999	0.0587349	0.4638	0.105199	0.4228	chrUn_JGVv936_1_t01
VIT_00s0941g00010	6.66331	7.1493	8.04995	7.9632	0.282885	0.722686	1.4006	1.8669	0.9416	1.758	0.151039	0.9999	0.888724	0.9761	0.193481	0.5582	chrUn_JGVv941_1_t01
VIT_00s0941g00020	5.21045	5.47174	5.17544	5.33901	0.911186	0.979087	1.1985	0.8143	1.1201	0.9121	0.668584	0.9999	0.81305	0.9586	0.847795	0.957	chrUn_JGVv941_2_t01
VIT_00s0945g00010	8.78284	10.508	10.4749	10.0757	0.616368	0.900863	3.3061	0.9774	0.7583	0.7411	0.946162	0.9999	0.41623	0.8224	0.379031	0.7405	chrUn_JGVv945_1_t01
VIT_00s0947g00020	8.07677	9.83841	10.1373	10.7325	0.00409665	0.0861081	3.3908	1.2302	1.5107	1.8584	0.252259	0.9999	0.0256023	0.3505	0.0011729	0.0288	chrUn_GSVIVT00002888001_t01
VIT_00s0956g00010	11.165	11.8039	12.0322	12.1265	0.390858	0.800834	1.5571	1.1715	1.0675	1.2506	0.345459	0.9999	0.695844	0.9267	0.184808	0.5462	chrUn_JGVv956_1_t01
VIT_00s0956g00020	7.93571	11.5533	10.6231	11.3871	0.143207	0.559232	12.2746	0.5248	1.6982	0.8912	0.0653545	0.9999	0.127765	0.5966	0.737201	0.9191	chrUn_JGVv956_2_t01
VIT_00s0956g00030	9.13871	7.63905	8.04793	8.65423	0.0567169	0.370907	0.3536	1.3277	1.5224	2.0212	0.327145	0.9999	0.148832	0.6258	0.0178668	0.1606	chrUn_JGVv956_3_t01
VIT_00s0958g00010	11.736	12.4563	13.1572	12.2768	0.245352	0.688225	1.6476	1.6254	0.5432	0.883	0.206163	0.9999	0.114132	0.5752	0.743918	0.9212	chrUn_JGVv958_1_t01
VIT_00s0958g00020	14.45	14.1361	14.4029	14.5626	0.104079	0.493328	0.8044	1.2031	1.1171	1.344	0.183488	0.9999	0.42281	0.8265	0.0362105	0.2436	chrUn_JGVv958_2_t01
[truncated: 25,951 more rows]
