# Supplementary material for: VitisCyc: a metabolic pathway knowledgebase for grapevine (Vitis vinifera)
Source: Front Plant Sci. 2014 Dec 9;5:644. doi: 10.3389/fpls.2014.00644 (PMC4260676; doi:10.3389/fpls.2014.00644)
Supplement: Supplementary file 3 [file Table3.XLSX]

## Sheet: Sheet1
Supplementary Table 3: Examples of genes that show differential expression during grape berry development and ripening. The gene were sorted based pathways.
Gene ID	PVPulp(Average-of-3-replicates)-log2-transformed	GSPulp(Average-of-3-replicates)-log2-transformed	PSPulp(Average-of-3-replicates)-log2-transformed	RSPulp(Average-of-3-replicates)-log2-transformed	Fold_change_GS-PV(Fold-Change_in GS compared to PV)	Fold_change_PS-GS(Fold-Change_in PS compared to GS)	Fold_change_RS-PS(Fold-Change_in RS compared to PS)	Fold_change_RS-GS(Fold-Change_in RS compared to GS)	Enzyme.Functional annotation	Pathway.Functionnal category
VIT_18s0089g00140	4.74915	7.04222	9.13411	10.2715	4.901	4.2631	2.1998	9.3781	Superfamily-Glycoside hydrolase.1,4-beta-mannan endohydrolase	Primary metabolism.Carbohydrate metabolism.Polysaccharide metabolism.Depolymerization of these Cell wall polysaccharides.
VIT_18s0089g00160	4.53145	8.38594	9.7683	11.1415	14.4649	2.6069	2.5904	6.7529	Superfamily-Glycoside hydrolase.1,4-beta-mannan endohydrolase	Primary metabolism.Carbohydrate metabolism.Polysaccharide metabolism.Depolymerization of these Cell wall polysaccharides.
VIT_18s0089g00170	6.442	6.113	6.43898	8.38062	0.7961	1.2535	3.8414	4.8153	Superfamily-Glycoside hydrolase.1,4-beta-mannan endohydrolase	Primary metabolism.Carbohydrate metabolism.Polysaccharide metabolism.Depolymerization of these Cell wall polysaccharides.
VIT_18s0089g00180	4.43564	7.41093	9.20432	10.3024	7.8642	3.4663	2.1407	7.4204	Superfamily-Glycoside hydrolase.1,4-beta-mannan endohydrolase	Primary metabolism.Carbohydrate metabolism.Polysaccharide metabolism.Depolymerization of these Cell wall polysaccharides.
VIT_04s0079g00230	10.6056	6.3248	7.62993	8.73082	0.0514	2.4711	2.1449	5.3001	Sucrose synthase 6,SUS6	Primary metabolism.Carbohydrate metabolism.Sucrose synthesis.
VIT_05s0077g01930	5.4971	9.95027	6.86701	8.95754	21.9046	0.118	4.2591	0.5025	Sucrose synthase	Primary metabolism.Carbohydrate metabolism.Sucrose synthesis
VIT_17s0053g00700	11.1931	6.54631	7.09892	8.95254	0.0399	1.4667	3.6141	5.3009	Sucrose synthase 2	Primary metabolism.Carbohydrate metabolism.Sucrose synthesis
VIT_05s0029g01140	8.91354	11.3144	11.5528	12.0171	5.281	1.1797	1.3797	1.6276	Sucrose-phosphate synthase	Primary metabolism.Carbohydrate metabolism.Sucrose-6-phosphate synthesis
VIT_01s0026g00280	10.2829	12.2277	12.6627	12.5337	3.8499	1.3519	0.9145	1.2362	Trehalose 6-phosphate synthase	Primary metabolism.Carbohydrate metabolism.Trehalose biosynthesis
VIT_00s0233g00030	7.85717	6.50424	8.46763	10.3762	0.3915	3.89977	3.75437	14.6412	Trehalose-6-phosphate phosphatase	Primary metabolism.Carbohydrate metabolism.Trehalose biosynthesis
VIT_00s0304g00080	12.3373	9.99702	9.58602	8.39525	0.1975	0.7521	0.4381	0.3295	Trehalose-6-phosphate phosphatase	Primary metabolism.Carbohydrate metabolism.Trehalose biosynthesis
VIT_02s0154g00110	7.55197	8.43022	8.76449	10.2014	1.8381	1.26074	2.70745	3.41338	Trehalose-6-phosphate phosphatase (AtTPPA)	Primary metabolism.Carbohydrate metabolism.Trehalose biosynthesis
VIT_11s0037g00710	6.93858	6.54503	7.39261	9.34372	0.7613	1.79949	3.86671	6.9581	Trehalose-phosphate phosphatase	Primary metabolism.Carbohydrate metabolism.Trehalose biosynthesis
VIT_11s0037g00720	5.89031	5.87054	7.49453	9.39744	0.9864	3.08226	3.73967	11.5266	Trehalose-phosphate phosphatase	Primary metabolism.Carbohydrate metabolism.Trehalose biosynthesis
VIT_07s0191g00250	8.98575	11.2438	11.5062	11.6454	4.7833	1.1995	1.1013	1.321	Superfamily_glycoside hydrolase.Exo-1,3-beta-glucanase	Primary metabolism.Carbohydrate metabolism.Actin cross-linking
VIT_16s0098g01560	9.23656	6.58916	5.91175	6.84103	0.1596	0.6253	1.9043	1.1907	Glucan endo-1,3-beta-D-glucosidase.Glycoside hydrolase super family	Primary metabolism.Carbohydrate metabolism.Polysaccharide metabolism.Cell wall remodeling
VIT_18s0001g05030	9.98533	6.87019	6.58594	7.15541	0.1154	0.8212	1.484	1.2186	Superfamily_glycoside hydrolase.Exo-1,3-beta-glucanase	Primary metabolism.Carbohydrate metabolism.Actin cross-linking
VIT_14s0006g02880	11.6884	14.222	14.1201	13.9391	5.7899	0.9318	0.8821	0.822	Neoxanthin synthase	Plant hormone metabolism.abscisic acid biosynthesis
VIT_02s0087g00910	10.2083	11.4981	11.1512	11.1642	2.445	0.7863	1.009	0.7934	9-cis-epoxycarotenoid dioxygenase 2	Plant hormone metabolism.abscisic acid biosynthesis
VIT_02s0087g00920	9.09025	10.2017	9.95296	9.8251	2.1606	0.8416	0.9152	0.7702	9-cis-epoxycarotenoid dioxygenase 2	Plant hormone metabolism.abscisic acid biosynthesis
VIT_02s0087g00930	7.8235	14.258	14.4199	14.6636	86.4899	1.11876	1.18409	1.32472	9-cis-epoxycarotenoid dioxygenase 2	Plant hormone metabolism.abscisic acid biosynthesis
VIT_05s0051g00670	6.61447	7.799	6.42252	7.15449	2.2729	0.3852	1.6609	0.6397	9-cis-epoxycarotenoid dioxygenase 2	Plant hormone metabolism.abscisic acid biosynthesis
VIT_13s0064g00840	12.1109	13.3028	13.187	13.1622	2.2846	0.9228	0.983	0.9071	9-cis-epoxycarotenoid dioxygenase 2	Plant hormone metabolism.abscisic acid biosynthesis
VIT_19s0093g00550	10.7056	14.9502	14.9275	14.0317	18.9556	0.98439	0.537445	0.529056	9-cis-epoxycarotenoid dioxygenase 2	Plant hormone metabolism.abscisic acid biosynthesis
VIT_18s0041g02390	8.49509	9.60073	8.87765	8.832	2.1519	0.6058	0.9688	0.5869	Aldehyde oxidase 1	Plant hormone metabolism.abscisic acid biosynthesis
VIT_02s0087g00710	10.7653	8.88143	8.65592	8.37219	0.271	0.855295	0.821464	0.702594	ABA 8'-hydroxylase CYP707A1.Oxidoreductase.Cytochrome 450	Plant hormone catabolism.abscisic acid catabolism
VIT_03s0063g00380	8.89143	6.35059	5.69571	5.46774	0.1718	0.635127	0.853835	0.542294	ABA 8'-hydroxylase CYP707A1.Oxidoreductase.Cytochrome 450	Plant hormone catabolism.abscisic acid catabolism
VIT_18s0001g10500	12.157	8.28113	8.68456	7.45231	0.0681	1.32265	0.425653	0.56299	ABA 8'-hydroxylase CYP707A1.Oxidoreductase.Cytochrome 450	Plant hormone catabolism.abscisic acid catabolism
VIT_06s0061g00500	6.60452	8.38481	8.03262	8.46376	3.435	0.7834	1.3483	1.0562	S-adenosylmethionine synthetase.Methionine adenosyltransferase	Plant hormone biosynthesis. Ethylene biosynthesis I
VIT_08s0007g05000	10.5109	13.4111	13.7832	13.8232	7.4649	1.2943	1.0281	1.3306	S-adenosylmethionine synthetase.Methionine adenosyltransferase	Plant hormone biosynthesis. Ethylene biosynthesis I
VIT_13s0084g00780	5.19029	6.79094	5.85738	5.4842	3.0328	0.5236	0.7721	0.4042	S-adenosylmethionine synthetase.Methionine adenosyltransferase	Plant hormone biosynthesis. Ethylene biosynthesis I
VIT_02s0025g00360	13.9046	10.5532	10.191	8.55401	0.0979797	0.777998	0.321522	0.250143	1-aminocyclopropane-1-carboxylate synthase	Plant hormone biosynthesis. Ethylene biosynthesis I
VIT_09s0002g00340	12.7108	13.9262	14.1942	14.3987	2.322	1.2041	1.1523	1.3875	1-aminocyclopropane-1-carboxylate synthase	Plant hormone biosynthesis. Ethylene biosynthesis I
VIT_15s0046g02220	5.92202	4.979	4.64733	5.73672	0.5201	0.7946	2.1278	1.6908	1-aminocyclopropane-1-carboxylate synthase	Plant hormone biosynthesis. Ethylene biosynthesis I
VIT_18s0001g08520	6.65271	6.98654	6.03314	7.21778	1.2604	0.5164	2.2731	1.1738	1-aminocyclopropane-1-carboxylate synthase	Plant hormone biosynthesis. Ethylene biosynthesis I
VIT_19s0014g02190	7.41977	11.412	11.5794	11.9757	15.9135	1.1231	1.3162	1.4781	1-aminocyclopropane-1-carboxylate synthase	Plant hormone biosynthesis. Ethylene biosynthesis I
VIT_05s0049g00430	6.3523	7.58676	7.45825	7.55476	2.3529	0.9148	1.0692	0.9781	1-aminocyclopropane-1-carboxylate oxidase	Plant hormone biosynthesis. Ethylene biosynthesis I
VIT_11s0016g02380	12.0304	13.0863	13.3691	13.3064	2.0791	1.2166	0.9574	1.1648	1-aminocyclopropane-1-carboxylate oxidase	Plant hormone biosynthesis. Ethylene biosynthesis I
VIT_12s0059g01380	12.4989	14.681	14.554	14.387	4.5379	0.9158	0.8907	0.8157	1-aminocyclopropane-1-carboxylate oxidase	Plant hormone biosynthesis. Ethylene biosynthesis I
VIT_18s0001g01840	5.44001	6.56013	5.36523	6.12955	2.1737	0.4368	1.6986	0.742	1-aminocyclopropane-1-carboxylate oxidase	Plant hormone biosynthesis. Ethylene biosynthesis I
VIT_06s0004g06790	13.0314	6.78424	5.42826	6.5755	0.0132	0.3907	2.2149	0.8653	1-aminocyclopropane-1-carboxylate oxidase	Plant hormone biosynthesis. Ethylene biosynthesis I
VIT_00s0265g00170	10.6798	8.51029	8.72591	8.74974	0.222285	1.1612	1.01666	1.18055	Lipoxygenase	Plant hormone biosynthesis.Jasmonic acid biosynthesis
VIT_01s0010g02750	13.1508	8.99483	8.73479	8.67962	0.0560948	0.835064	0.96248	0.803732	Lipoxygenase	Plant hormone biosynthesis.Jasmonic acid biosynthesis
VIT_06s0004g01450	6.44409	5.42264	6.3264	6.51457	0.4926	1.8709	1.139	2.1316	Lipoxygenase	Plant hormone biosynthesis.Jasmonic acid biosynthesis
VIT_06s0004g01510	12.5947	15.0641	15.1516	14.9364	5.53813	1.06248	0.861469	0.915294	Lipoxygenase (LOX2)	Plant hormone biosynthesis.Jasmonic acid biosynthesis
VIT_08s0056g01680	7.13529	6.2024	5.93128	7.04219	0.5238	0.8287	2.1598	1.78	Lipoxygenase	Plant hormone biosynthesis.Jasmonic acid biosynthesis
VIT_13s0064g01480	8.55009	4.69901	5.63034	6.45713	0.0692958	1.90703	1.77374	3.38259	Lipoxygenase LOX1	Plant hormone biosynthesis.Jasmonic acid biosynthesis
VIT_13s0064g01490	7.48148	4.56168	4.92507	5.773	0.132146	1.28644	1.79992	2.31549	Lipoxygenase	Plant hormone biosynthesis.Jasmonic acid biosynthesis
VIT_13s0064g01500	7.46928	5.93507	4.23629	5.20992	0.345268	0.308047	1.96378	0.604937	Lipoxygenase	Plant hormone biosynthesis.Jasmonic acid biosynthesis
VIT_14s0066g01690	4.62298	6.70291	4.04694	5.00596	4.2279	0.1587	1.944	0.3084	Lipoxygenase	Plant hormone biosynthesis.Jasmonic acid biosynthesis
VIT_03s0063g01820	4.84034	5.69022	7.31803	8.73923	1.80235	3.09045	2.67807	8.27643	AOS (allene oxide synthase).Monooxygenase activity	Plant hormone biosynthesis.Jasmonic acid biosynthesis
VIT_18s0001g11630	11.8715	14.3099	14.7539	14.8315	5.42056	1.36037	1.05525	1.43554	Allene oxide synthase	Plant hormone biosynthesis.Jasmonic acid biosynthesis
VIT_01s0011g03090	6.48737	7.47149	7.05229	7.37064	1.978	0.7478	1.2469	0.9325	Allene oxide cyclase	Plant hormone biosynthesis.Jasmonic acid biosynthesis
VIT_14s0083g00110	15.4163	12.9057	12.3272	12.205	0.1755	0.6696	0.9188	0.6152	Allene oxide cyclase	Plant hormone biosynthesis.Jasmonic acid biosynthesis
VIT_18s0041g02060	10.2632	8.55512	8.01475	8.09748	0.306064	0.687596	1.05902	0.728178	12-oxophytodienoate reductase 2.NADH:flavin oxidoreductase/NADH oxidase, N-terminal	Plant hormone biosynthesis.Jasmonic acid biosynthesis
VIT_18s0041g02080	12.3103	10.2716	10.0871	9.90558	0.243391	0.879915	0.881793	0.775903	12-oxophytodienoate reductase 2.NADH:flavin oxidoreductase/NADH oxidase, N-terminal	Plant hormone biosynthesis.Jasmonic acid biosynthesis
VIT_18s0041g02090	11.4973	9.28836	9.44313	8.67006	0.216287	1.11325	0.58517	0.65144	12-oxophytodienoate reductase 1	Plant hormone biosynthesis.Jasmonic acid biosynthesis
VIT_18s0041g02260	11.1812	8.99017	8.92893	9.08935	0.21899	0.958439	1.11761	1.07116	12-oxophytodienoate reductase 2.NADH:flavin oxidoreductase/NADH oxidase, N-terminal	Plant hormone biosynthesis.Jasmonic acid biosynthesis
VIT_18s0041g02270	10.9166	9.33078	8.40609	8.88952	0.333132	0.526795	1.39806	0.736492	12-oxophytodienoate reductase 2.NADH:flavin oxidoreductase/NADH oxidase, N-terminal	Plant hormone biosynthesis.Jasmonic acid biosynthesis
VIT_18s0122g01170	10.3115	12.3338	11.8033	12.0116	4.063	0.6923	1.1553	0.7999	12-oxophytodienoate reductase 2.NADH:flavin oxidoreductase/NADH oxidase, N-terminal	Plant hormone biosynthesis.Jasmonic acid biosynthesis
VIT_08s0105g00460	11.7775	12.8778	12.8664	12.7887	2.1439	0.9921	0.9476	0.9401	acyl-CoA oxidase.3-ketoacyl-CoA thiolase PED1.acetyl-CoA C-acyltransferase activity	Plant hormone biosynthesis.Jasmonic acid biosynthesis
VIT_01s0146g00270	10.117	11.1591	11.3207	11.7786	2.0593	1.1185	1.3736	1.5363	enoyl-CoA hydratase	Plant hormone biosynthesis.Jasmonic acid biosynthesis.
VIT_02s0234g00070	4.96885	6.65091	5.53118	5.52552	3.2089	0.4602	0.9961	0.4584	enoyl-CoA hydratase	Plant hormone biosynthesis.Jasmonic acid biosynthesis
VIT_05s0077g00860	11.1095	12.1324	12.2753	12.6893	2.032	1.1041	1.3324	1.4712	Enoyl-CoA hydratase.Crotonase superfamily	Plant hormone biosynthesis.Jasmonic acid biosynthesis
VIT_05s0077g02140	13.9243	15.0084	15.0437	14.886	2.12	1.0247	0.8965	0.9187	Enoyl-CoA hydratase.Crotonase superfamily	Plant hormone biosynthesis.Jasmonic acid biosynthesis
VIT_13s0047g00370	6.33597	8.01616	8.70345	8.71397	3.2047	1.61026	1.00732	1.62205	Enoyl-CoA hydratase.Crotonase superfamily	Plant hormone biosynthesis.Jasmonic acid biosynthesis
VIT_05s0077g02140	13.9243	15.0084	15.0437	14.886	2.12	1.0247	0.8965	0.9187	3-hydroxybutyryl-CoA dehydrogenase	Plant hormone biosynthesis.Jasmonic acid biosynthesis
VIT_19s0014g02370	10.4425	11.7488	11.7211	12.1053	2.473	0.9809	1.3051	1.2803	3-hydroxybutyryl-CoA dehydrogenase	Plant hormone biosynthesis.Jasmonic acid biosynthesis
VIT_05s0051g00720	13.8958	14.8654	14.9554	14.832	1.9583	1.0644	0.918	0.9771	3-ketoacyl-CoA thiolase PED1	Plant hormone biosynthesis.Jasmonic acid biosynthesis
VIT_07s0005g05610	11.7794	14.2715	14.5502	14.6701	5.6257	1.2131	1.0867	1.3183	3-ketoacyl-CoA thiolase PED1	Plant hormone biosynthesis.Jasmonic acid biosynthesis
VIT_08s0105g00460	11.7775	12.8778	12.8664	12.7887	2.1439	0.9921	0.9476	0.9401	Acyl-CoA oxidase	Plant hormone biosynthesis.Jasmonic acid biosynthesis
VIT_04s0023g03790	9.82074	8.86725	8.81441	6.02771	0.5164	0.964038	0.144917	0.139705	Jasmonate methyltransferase	Plant hormone biosynthesis.Jasmonic acid metabolism
VIT_04s0023g03800	9.42413	7.63537	8.09499	4.82615	0.2894	1.37518	0.103748	0.142672	Jasmonate methyltransferase.SAM dependent carboxyl methyltransferase	Plant hormone biosynthesis.Jasmonic acid metabolism
VIT_04s0023g03810	11.6125	10.6281	10.1842	8.43199	0.5054	0.735158	0.29684	0.218224	Jasmonate O-methyltransferase.SAM dependent carboxyl methyltransferase	Plant hormone biosynthesis.Jasmonic acid metabolism
VIT_14s0006g02170	10.506	8.29904	8.30267	8.2232	0.2166	1.00252	0.946402	0.948786	Jasmonate O-methyltransferase.SAM dependent carboxyl methyltransferase	Plant hormone biosynthesis.Jasmonic acid metabolism
VIT_18s0001g12880	11.344	7.33937	7.97738	6.81437	0.0623	1.55618	0.44658	0.694959	Jasmonate O-methyltransferase	Plant hormone biosynthesis.Jasmonic acid metabolism
VIT_18s0001g12890	11.5101	8.946	9.16154	8.0726	0.1691	1.16114	0.470106	0.545859	Jasmonate O-methyltransferase	Plant hormone biosynthesis.Jasmonic acid metabolism
VIT_00s0375g00060	6.83917	5.8508	6.50065	7.52124	0.504	1.569	2.0287	3.1831	ent-copalyl diphosphate synthase	Plant hormone biosynthesis.Gibberellin biosynthesis
VIT_18s0001g11320	13.5227	10.6578	9.71713	8.69199	0.1373	0.521	0.4914	0.256	Ent-kaurene oxidase	Plant hormone biosynthesis.Gibberellinprecursors and gibberellin biosynthesis
VIT_06s0004g00280	5.86342	7.31464	7.10724	6.87541	2.7344	0.8661	0.8516	0.7375	Ent-kaurenoic acid oxidase	Plant hormone biosynthesis.Gibberellinprecursors and gibberellin biosynthesis
VIT_06s0004g00290	6.50463	7.86074	7.48978	7.15311	2.5599	0.7733	0.7919	0.6123	Ent-kaurenoic acid oxidase	Plant hormone biosynthesis.Gibberellinprecursors and gibberellin biosynthesis
VIT_06s0004g05050	4.60146	5.8598	5.77943	6.33619	2.3922	0.9458	1.471	1.3913	Ent-kaurenoic acid oxidase	Plant hormone biosynthesis.Gibberellinprecursors and gibberellin biosynthesis
VIT_15s0021g00270	9.42188	6.07774	6.42105	6.75462	0.0985	1.2687	1.2601	1.5987	Ent-kaurenoic acid oxidase	Plant hormone biosynthesis.Gibberellinprecursors and gibberellin biosynthesis
VIT_03s0063g01290	11.8916	12.3354	12.711	14.593	1.36016	1.29741	3.68595	4.78217	Gibberellin 20 oxidase 2	Plant hormone biosynthesis.Gibberellin biosynthesis
VIT_04s0044g02010	11.5085	10.166	9.07263	8.98576	0.394347	0.468659	0.941564	0.441273	Gibberellin 20 oxidase 2	Plant hormone biosynthesis.Gibberellin biosynthesis
VIT_05s0077g00520	11.4977	8.1293	8.05224	6.69821	0.0968308	0.947989	0.391198	0.370852	Gibberellin 2-oxidase 4	Plant hormone metabolism.Gibberellin metabolism
VIT_06s0004g06790	13.0314	6.78424	5.42826	6.5755	0.0131647	0.390668	2.2149	0.86529	Gibberellin 2-beta-dioxygenase 7	Plant hormone biosynthesis.Gibberellin biosynthesis
VIT_09s0002g05270	6.88809	4.69863	5.18092	6.91652	0.219234	1.39696	3.33018	4.65212	Gibberellin 3-Oxidase-1	Plant hormone biosynthesis.Gibberellin biosynthesis
VIT_10s0003g03490	5.31613	7.37208	7.87292	8.63698	4.1582	1.415	1.6983	2.4031	GA 2-oxidase 2	Plant hormone biosynthesis.Gibberellin biosynthesis
VIT_15s0048g01320	5.34	5.09959	4.50077	5.67111	0.8465	0.6603	2.2506	1.4861	Gibberellin 20 oxidase 1	Plant hormone biosynthesis.Gibberellin biosynthesis
VIT_16s0022g02310	3.90889	5.78798	5.62403	5.95096	3.6784	0.8926	1.2543	1.1196	Gibberellin 20 oxidase 3	Plant hormone biosynthesis.Gibberellin biosynthesis
VIT_19s0177g00030	6.454	8.0292	7.3148	5.55655	2.97976	0.609462	0.295605	0.18016	Gibberellin 2-Oxidase 6	Plant hormone biosynthesis.Gibberellin biosynthesis
VIT_04s0023g02650	10.9118	8.11404	7.63281	7.44626	0.143806	0.716365	0.878708	0.629476	CYP90D1 ROT3 (ROTUNDIFOLIA 3) steroid hydroxylase	Plant hormone biosynthesis.Brassinosteroid biosynthesis
VIT_14s0060g00820	14.3683	12.4476	12.1586	11.7214	0.264122	0.81847	0.738602	0.604523	3-beta hydroxysteroid dehydrogenase.NAD-dependent epimerase/dehydratase	Plant hormone biosynthesis.Brassinosteroid biosynthesis.Jasmonic acid mediated signaling pathway.carotenoid biosynthesis.
VIT_15s0048g01000	10.5634	12.9857	12.7378	12.3774	5.36045	0.84212	0.778939	0.65596	NAD-dependent epimerase/dehydratase	Brassinosteroid metabolism.Regulation of brassinosteroid biosynthetic process
VIT_00s0225g00230	6.83105	9.8624	11.4726	14.3819	8.17572	3.05297	7.51233	22.9349	Alliinase.Pyridoxal phosphate-dependent transferase	Plant hormone biosynthesis.IAA biosynthesis
VIT_03s0038g02000	12.9325	10.2016	10.1886	10.051	0.150622	0.991052	0.909053	0.900919	Amidase	Plant hormone biosynthesis.IAA biosynthesis.Indole-3-acetate biosynthesis II
VIT_03s0038g02010	12.2531	9.53491	9.57276	9.0085	0.151968	1.02658	0.676307	0.694281	Amidase	Plant hormone biosynthesis.IAA biosynthesis.Indole-3-acetate biosynthesis II
VIT_03s0063g00710	11.2216	13.9449	13.9869	13.9902	6.60374	1.02955	1.0023	1.03192	Carboxyesterase 12; CXE12.Alpha/beta hydrolase fold-3	Plant hormone biosynthesis.Methyl indole-3-acetate interconversion
VIT_03s0063g00770	13.0554	10.4676	10.1039	9.22355	0.16634	0.777121	0.543253	0.422173	Carboxyesterase 12; CXE12.Alpha/beta hydrolase fold-3	Plant hormone biosynthesis.Methyl indole-3-acetate interconversion
VIT_03s0063g00790	11.0317	7.91718	7.80709	8.07043	0.11546	0.926531	1.20026	1.11207	Carboxyesterase 12; CXE12.Alpha/beta hydrolase fold-3	Plant hormone biosynthesis.Methyl indole-3-acetate interconversion
VIT_03s0063g00800	13.1678	8.56152	7.70661	8.04838	0.0410549	0.552902	1.26731	0.700697	Carboxyesterase 12; CXE12.Alpha/beta hydrolase fold-3	Plant hormone biosynthesis.Methyl indole-3-acetate interconversion
VIT_13s0106g00440	8.59776	6.85512	6.49139	8.28852	0.298823	0.777148	3.47529	2.70082	Carboxylic ester hydrolase.Lipase, GDSL	Plant hormone biosynthesis.Methyl indole-3-acetate interconversion
VIT_18s0001g10810	10.1013	7.12845	7.43731	6.95961	0.127372	1.23873	0.718122	0.889556	Carboxylesterase CXE.Alpha/beta hydrolase fold-3	Plant hormone biosynthesis.Methyl indole-3-acetate interconversion
VIT_18s0089g00370	8.98629	6.97567	7.35528	8.95083	0.248166	1.30099	3.0221	3.93172	Carboxylesterase CXE.Alpha/beta hydrolase fold-3	Plant hormone biosynthesis.Methyl indole-3-acetate interconversion
VIT_18s0089g00380	7.42192	5.0481	5.24554	6.04742	0.192934	1.14666	1.74337	1.99906	Carboxylesterase CXE.Alpha/beta hydrolase fold-3	Plant hormone biosynthesis.Methyl indole-3-acetate interconversion
VIT_18s0089g00390	7.9507	4.94933	4.91004	5.54538	0.124881	0.973131	1.55331	1.51157	Carboxylesterase CXE.Alpha/beta hydrolase fold-3	Plant hormone biosynthesis.Methyl indole-3-acetate interconversion
VIT_18s0089g00400	8.62539	5.55594	5.52898	4.7854	0.119125	0.981482	0.597258	0.586198	Carboxylesterase CXE.Alpha/beta hydrolase fold-3	Plant hormone biosynthesis.Methyl indole-3-acetate interconversion
VIT_02s0033g00790	7.61926	9.66322	9.7325	9.45763	4.12376	1.04919	0.826524	0.867184	Nitrilase 4B	Plant hormone biosynthesis.IAA biosynthesis.Indole-3-acetate biosynthesis II
VIT_04s0043g00880	5.28955	5.62367	5.99966	7.76145	1.26061	1.29773	3.39119	4.40085	Tyrosine decarboxylase.Aromatic-L-amino-acid decarboxylase.Pyridoxal phosphate-dependent decarboxylase	Plant hormone biosynthesis.IAA biosynthesis
VIT_10s0003g04240	13.5492	6.10922	4.42614	4.90725	0.00575897	0.311417	1.39582	0.434681	Tyrosine decarboxylase.Aromatic-L-amino-acid decarboxylase.Pyridoxal phosphate-dependent decarboxylase	Plant hormone biosynthesis.IAA biosynthesis
VIT_130067g03770	4.97646	6.43135	5.43226	5.36789	2.7414	0.5003	0.9564	0.4785	Terpene synthase-like	Secondary metabolism.Monoterpene biosynthesis
VIT_130067g03790	6.57634	5.45689	6.79833	6.87877	0.4603	2.534	1.0573	2.6794	Terpene synthase-like	Secondary metabolism.Monoterpene biosynthesis
VIT_00s0724g00010	4.50199	4.28141	5.76349	4.43733	4.50199	4.28141	5.76349	4.43733	Terpene synthase-like	Secondary metabolism.Monoterpene biosynthesis
VIT_08s0007g07710	8.14074	5.50928	6.16006	6.1586	0.1614	1.57	0.999	1.5684	CYP93A1 2-hydroxyisoflavanone synthase.Cytochrome P450.oxidoreductase	Secondary metabolism.Isoflavonoid biosynthesis II
VIT_08s0007g07720	14.5262	6.11436	4.21471	5.24265	0.0029	0.268	2.0391	0.5465	CYP93A1 2-hydroxyisoflavanone synthase.Cytochrome P450.oxidoreductase	Secondary metabolism.Isoflavonoid biosynthesis II
VIT_15s0045g01490	14.1413	8.75284	7.57435	7.11051	0.0239	0.4418	0.7251	0.3203	Isoflavone methyltransferase/Caffeate O-methyltransferase (COMT) family	Secondary metabolism.Isoflavonoid biosynthesis
VIT_01s0011g03480	6.54163	12.3115	12.4752	12.4553	54.5654	1.1201	0.9863	1.1048	dihydrokaempferol 4-reductase	Secondary metabolism.Flavonoid biosynthesis.Anthocyanin biosynthesis
VIT_12s0142g00710	5.39791	6.7089	5.29274	6.83194	2.4811	0.3747	2.9063	1.089	dihydrokaempferol 4-reductase	Secondary metabolism.Flavonoid biosynthesis.Anthocyanin biosynthesis
VIT_02s0012g01570	11.2811	13.4056	13.5396	13.3564	4.3605	1.0974	0.8807	0.9665	dihydrokaempferol 4-reductase	Secondary metabolism.Flavonoid biosynthesis.Anthocyanin biosynthesis
VIT_15s0048g01000	10.5634	12.9857	12.7378	12.3774	5.3604	0.8421	0.7789	0.656	dihydrokaempferol 4-reductase	Secondary metabolism.Flavonoid biosynthesis.Anthocyanin biosynthesis
VIT_10s0003g02450	9.62665	12.5722	12.4633	12.5222	7.7037	0.9273	1.0417	0.9659	naringenin 3-dioxygenase	Secondary metabolism.Flavonoid biosynthesis.Anthocyanin biosynthesis
VIT_13s0047g00210	8.97366	11.2071	11.1717	10.3242	4.7025	0.9758	0.5557	0.5423	naringenin 3-dioxygenase	Secondary metabolism.Flavonoid biosynthesis.Anthocyanin biosynthesis
VIT_08s0007g00750	6.90051	5.88195	5.11126	7.05496	0.4936	0.5861	3.8469	2.2548	naringenin 3-dioxygenase	Secondary metabolism.Flavonoid biosynthesis.Anthocyanin biosynthesis
VIT_03s0017g00710	9.56061	11.2521	11.3524	11.4528	3.23	1.0719	1.0721	1.1492	Leucoanthocyanidin oxygenase	Secondary metabolism.Flavonoid biosynthesis.Anthocyanin biosynthesis
VIT_11s0118g00360	9.88031	12.093	12.2446	12.2574	4.6354	1.1108	1.0089	1.1207	Leucoanthocyanidin oxygenase	Secondary metabolism.Flavonoid biosynthesis.Anthocyanin biosynthesis
VIT_16s0050g00390	11.3687	14.1095	14.305	14.5966	6.6845	1.1451	1.2241	1.4017	4-coumarate-CoA ligase.AMP-dependent synthetase/ligase	Secondary metabolism.Flavonoid biosynthesis
VIT_17s0000g01790	12.8763	10.3545	10.1792	9.76223	0.1741	0.8856	0.749	0.6633	4-coumarate-CoA ligase.AMP-dependent synthetase/ligase	Secondary metabolism.Flavonoid biosynthesis
VIT_02s0025g02920	7.27502	10.2506	10.252	10.512	7.86572	1.00097	1.19751	1.19867	Quercetin 3-O-methyltransferase 1.O-methyltransferase	Secondary metabolism.Flavonoid biosynthesis.lignin biosynthetic
VIT_12s0134g00630	10.0269	4.31775	4.39464	4.88364	0.0191151	1.05474	1.40347	1.4803	Anthocyanidin 3-O-glucoside-6''-O-malonyltransferase	Secondary metabolism.Flavonoid biosynthesis.Anthocyanidin-glucosides and acylglucosides derivative synthesis
VIT_15s0048g02460	8.4081	4.60521	5.42845	6.17476	0.0716503	1.76937	1.6775	2.96811	Quercetin 3-O-methyltransferase 1.Caffeate O-methyltransferase (COMT) family	Secondary metabolism.Flavonoid biosynthesis
VIT_05s0136g00260	14.8469	12.8027	13.7834	15.1352	0.242456	1.97342	2.55217	5.03652	Chalcone synthase	Secondary metabolism.Flavonoid biosynthesis
VIT_14s0068g00920	14.6394	12.2984	12.0022	13.1928	0.1974	0.8144	2.2824	1.8587	Chalcone synthase (CHS)	Secondary metabolism.Flavonoid biosynthesis
VIT_14s0068g00930	12.9906	10.1592	9.84921	10.5649	0.14049	0.806656	1.64232	1.32479	Chalcone synthase	Secondary metabolism.Flavonoid biosynthesis
VIT_16s0100g00860	7.3464	9.35707	9.63871	8.76379	4.02968	1.21558	0.545283	0.662835	Chalcone synthase	Secondary metabolism.Flavonoid biosynthesis
VIT_07s0255g00090	5.67648	8.56801	8.9081	8.96245	7.4206	1.2658	1.0384	1.3144	Flavonoid monooxygenase	Secondary metabolism.Flavonoid biosynthesis.Anthocyanin biosynthesis
VIT_06s0009g02810	14.15	8.67374	9.85929	10.2461	0.022463	2.2745	1.30747	2.97384	Flavonoid 3',5'-hydroxylase.Cytochrome P450.monooxygenase activity	Secondary metabolism.Flavonoid biosynthesis
VIT_06s0009g02830	14.0121	8.92081	10.0474	10.5641	0.0293332	2.18338	1.43075	3.12387	Flavonoid 3',5'-hydroxylase.Cytochrome P450.Oxidoreductase	Secondary metabolism.Flavonoid biosynthesis
VIT_06s0009g02840	14.1593	8.59751	9.93404	10.4716	0.0211711	2.52542	1.45149	3.66562	Flavonoid 3',5'-hydroxylase.Monooxygenase activity.Cytochrome 450	Secondary metabolism.Flavonoid biosynthesis
VIT_06s0009g02860	13.6965	8.56174	9.42439	10.1013	0.0284627	1.81837	1.59867	2.90697	flavonoid 3',5'-hydroxylase [Vitis vinifera].Cytochrome 450. Monoxygenase	Secondary metabolism.Flavonoid biosynthesis
VIT_06s0009g02880	14.5517	9.36287	10.3919	11.0724	0.0274168	2.0407	1.60271	3.27065	Flavonoid 3',5'-hydroxylase.Monooxygenase.Cytochrome 450	Secondary metabolism.Flavonoid biosynthesis
VIT_06s0009g02920	13.7962	8.90634	10.0022	10.4045	0.0337285	2.13743	1.32157	2.82476	Flavonoid 3',5'-hydroxylase.Monooxygenase.Cytochrome 450	Secondary metabolism.Flavonoid biosynthesis
VIT_06s0009g02970	14.1306	9.18181	9.64036	10.3035	0.0323788	1.37416	1.58357	2.17608	Flavonoid 3',5'-hydroxylase.Monooxygenase.Cytochrome 450	Secondary metabolism.Flavonoid biosynthesis
VIT_06s0009g03000	12.5626	8.02762	9.3656	9.38813	0.0431359	2.52798	1.01574	2.56776	Flavonoid 3',5'-hydroxylase.Monooxygenase.Cytochrome 450	Secondary metabolism.Flavonoid biosynthesis
VIT_06s0009g03010	9.08735	6.25713	6.97627	7.61975	0.140611	1.6462	1.5621	2.57152	flavonoid 3',5'-hydroxylase [Vitis vinifera]	Secondary metabolism.Flavonoid biosynthesis
VIT_06s0009g03040	13.4615	8.33461	9.42509	10.1483	0.0286185	2.12946	1.65079	3.5153	Flavonoid 3',5'-hydroxylase.Monooxygenase.Cytochrome 450	Secondary metabolism.Flavonoid biosynthesis
VIT_06s0009g03050	13.1359	8.47535	9.21616	9.85268	0.0395409	1.67111	1.55458	2.59788	Flavonoid 3',5'-hydroxylase.Monooxygenase.Cytochrome 450	Secondary metabolism.Flavonoid biosynthesis
VIT_06s0009g03110	13.3271	8.46138	9.38166	9.76917	0.0342971	1.89249	1.30813	2.47562	flavonoid-3,5'-hydroxylase [Vitis vinifera]. Cytochrome 450. Oxidoreductase	Secondary metabolism.Flavonoid biosynthesis
VIT_16s0098g00860	6.33118	10.6478	11.3157	12.7182	19.9266	1.58879	2.64349	4.19994	Flavanone 3-hydroxylase.Oxoglutarate/iron-dependent dioxygenase.	Secondary metabolism.Flavonoid biosynthesis
VIT_10s0042g00840	6.92603	11.2075	11.1845	10.5012	19.4468	0.984198	0.622746	0.612906	Stilbene synthase [Vitis pseudoreticulata].Chalcone/stilbene synthase.Transferase	Secondary metabolism.Phenylpropanoid derivatives biosynthesis
VIT_10s0042g00870	5.90122	8.33777	8.21495	7.4137	5.41345	0.918387	0.573853	0.527019	Stilbene synthase [Vitis vinifera].Transferase. Chalcone synthase	Secondary metabolism.Phenylpropanoid derivatives biosynthesis
VIT_10s0042g00890	6.27435	8.6947	8.55933	7.99626	5.35302	0.910436	0.676859	0.616236	Stilbene synthase 1 [Vitis vinifera]	Secondary metabolism.Phenylpropanoid derivatives biosynthesis
VIT_10s0042g00910	5.75006	8.39322	7.97523	7.4688	6.24701	0.748462	0.703962	0.526889	Stilbene synthase [Vitis pseudoreticulata].Chalcone synthase.Transferase activity	Secondary metabolism.Phenylpropanoid derivatives biosynthesis
VIT_16s0100g00750	7.05693	9.72889	9.47506	8.96324	6.37292	0.838668	0.701339	0.588191	Stilbene synthase.Chalcone synthase.Transferase activity	Secondary metabolism.Phenylpropanoid derivatives biosynthesis
VIT_16s0100g00760	6.56945	11.2997	11.4077	10.6267	26.5434	1.07773	0.581962	0.627195	Stilbene synthase 2 [Vitis sp. cv. 'Norton']	Secondary metabolism.Phenylpropanoid derivatives biosynthesis
VIT_16s0100g00780	6.74262	11.4861	11.2782	10.3733	26.7872	0.865801	0.534068	0.462397	Chalcone/Stilbene synthase.Transferase activity	Secondary metabolism.Phenylpropanoid derivatives biosynthesis
VIT_16s0100g00800	7.36333	10.1325	10.5005	9.27812	6.81727	1.29055	0.428572	0.553094	Stilbene synthase 4.Chalcone/Stilbene synthase.Transferase activity	Secondary metabolism.Phenylpropanoid derivatives biosynthesis
VIT_16s0100g00810	6.59072	10.5081	10.4931	9.8827	15.1098	0.989631	0.655019	0.648228	Stilbene synthase [Vitis vinifera]	Secondary metabolism.Phenylpropanoid derivatives biosynthesis
VIT_16s0100g00830	7.34017	9.25519	9.70334	8.9243	3.77121	1.36429	0.582754	0.795045	Stilbene/Chalcone synthase.Transferase	Secondary metabolism.Phenylpropanoid derivatives biosynthesis
VIT_16s0100g00840	6.79316	10.193	10.1657	9.62258	10.5547	0.981242	0.686311	0.673437	Stilbene/Chalcone synthase.Transferase	Secondary metabolism.Phenylpropanoid derivatives biosynthesis
VIT_16s0100g00850	6.87719	10.3571	10.4175	9.6211	11.157	1.04279	0.575777	0.600417	Stilbene/Chalcone synthase.Transferase	Secondary metabolism.Phenylpropanoid derivatives biosynthesis
VIT_16s0100g00880	6.1166	9.89003	10.0606	9.64168	13.6746	1.12547	0.748007	0.841858	Stilbene synthase [Vitis pseudoreticulata]	Secondary metabolism.Phenylpropanoid derivatives biosynthesis
VIT_16s0100g00910	7.47185	10.5968	10.5584	9.73303	8.72384	0.973738	0.564329	0.549509	Stilbene/Chalcone synthase.Transferase	Secondary metabolism.Phenylpropanoid derivatives biosynthesis
VIT_16s0100g00920	6.38063	10.0694	9.90778	9.68335	12.8952	0.894023	0.855935	0.765225	Stilbene/Chalcone synthase.Transferase	Secondary metabolism.Phenylpropanoid derivatives biosynthesis
VIT_16s0100g00930	7.33128	10.3241	10.4218	9.90137	7.96045	1.07005	0.697159	0.745995	Stilbene/Chalcone synthase.Transferase	Secondary metabolism.Phenylpropanoid derivatives biosynthesis
VIT_16s0100g00940	6.95483	10.2654	10.4317	9.73285	9.92138	1.12216	0.616082	0.691344	Stilbene synthase 3 [Vitis sp. cv. 'Norton']	Secondary metabolism.Phenylpropanoid derivatives biosynthesis
VIT_16s0100g00950	5.16223	8.58231	8.5184	7.60912	10.704	0.956672	0.532451	0.509381	Stilbene/Chalcone synthase.Transferase	Secondary metabolism.Phenylpropanoid derivatives biosynthesis
VIT_16s0100g00960	7.01919	10.8134	10.7787	10.1304	13.8726	0.976244	0.638023	0.622867	Stilbene synthase [Vitis pseudoreticulata]	Secondary metabolism.Phenylpropanoid derivatives biosynthesis
VIT_16s0100g00990	6.35465	9.27136	8.93773	7.92125	7.55125	0.793537	0.49432	0.392261	Stilbene synthase 2.Stilbene/Chalcone synthase.Transferase	Secondary metabolism.Phenylpropanoid derivatives biosynthesis
VIT_16s0100g01000	4.7909	8.54656	7.96517	7.42572	13.5072	0.668321	0.688031	0.459825	Stilbene synthase 4.Stilbene/Chalcone synthase.Transferase	Secondary metabolism.Phenylpropanoid derivatives biosynthesis
VIT_16s0100g01010	6.24299	10.2206	10.0749	9.35175	15.7536	0.903927	0.605786	0.547586	Stilbene/Chalcone synthase.Transferase	Secondary metabolism.Phenylpropanoid derivatives biosynthesis
VIT_16s0100g01100	5.94651	8.40784	8.84535	7.81731	5.50723	1.35426	0.490378	0.664102	Stilbene/Chalcone synthase.Transferase	Secondary metabolism.Phenylpropanoid derivatives biosynthesis
VIT_16s0100g01120	6.34984	10.2279	10.0609	9.67022	14.7028	0.890736	0.762752	0.679411	Stilbene/Chalcone synthase.Transferase	Secondary metabolism.Phenylpropanoid derivatives biosynthesis
VIT_16s0100g01150	5.57599	7.69973	8.60659	6.73105	4.35822	1.87496	0.272525	0.510974	Stilbene synthase [Vitis vinifera].Stilbene/Chalcone synthase.Transferase	Secondary metabolism.Phenylpropanoid derivatives biosynthesis
VIT_16s0100g01160	5.86785	9.45185	9.28693	8.61791	11.992	0.891977	0.628933	0.560994	Stilbene synthase [Vitis vinifera]	Secondary metabolism.Phenylpropanoid derivatives biosynthesis
VIT_16s0100g01170	7.37039	9.78199	9.35667	8.70407	5.32064	0.744673	0.636135	0.473712	Stilbene synthase 1 [Vitis vinifera]	Secondary metabolism.Phenylpropanoid derivatives biosynthesis
VIT_16s0100g01200	6.43258	9.21196	9.02336	7.99108	6.86557	0.877459	0.488937	0.429022	Stilbene/Chalcone synthase.Transferase	Secondary metabolism.Phenylpropanoid derivatives biosynthesis
VIT_00s0346g00080	13.0008	9.99134	9.79295	9.00907	0.124184	0.871522	0.580806	0.506185	Sinapyl alcohol dehydrogenase.Alcohol dehydrogenase GroES-like	Secondary metabolism.Phenylpropanoid metabolism.Phenylpropanoid biosynthesis
VIT_00s0346g00100	10.4401	12.5953	12.9545	13.3003	4.45445	1.28265	1.27086	1.63008	Sinapyl alcohol dehydrogenase.Alcohol dehydrogenase GroES-like	Secondary metabolism.Phenylpropanoid metabolism.Phenylpropanoid biosynthesis
VIT_00s0371g00060	6.96588	7.40178	8.71257	9.28118	1.35276	2.48077	1.4831	3.67923	Sinapyl alcohol dehydrogenase.Alcohol dehydrogenase GroES-like	Secondary metabolism.Phenylpropanoid metabolism.Phenylpropanoid biosynthesis
VIT_01s0010g03470	4.19423	4.59354	8.22551	8.8805	1.31887	12.3975	1.5746	19.5211	Caffeoyl-CoA O-methyltransferase.O-methyltransferase, family 3	Secondary metabolism.Phenylpropanoid metabolism.Phenylpropanoid biosynthesis
VIT_01s0010g03490	7.38912	9.15648	10.9268	11.3313	3.4043	3.41129	1.32361	4.5152	Caffeoyl-CoA O-methyltransferase	Secondary metabolism.Phenylpropanoid metabolism.Phenylpropanoid biosynthesis
VIT_02s0025g02930	4.83832	7.89131	8.2764	8.19923	8.29928	1.30594	0.947918	1.23792	Caffeic acid O-3-methyltransferase.O-methyltransferase, family 2	Secondary metabolism.Phenylpropanoid metabolism.Phenylpropanoid biosynthesis
VIT_02s0025g02940	6.87993	9.4076	9.5437	9.66888	5.7664	1.09893	1.09065	1.19854	Caffeic acid O-3-methyltransferase.O-methyltransferase, family 2	Secondary metabolism.Phenylpropanoid metabolism.Phenylpropanoid biosynthesis
VIT_12s0059g01750	10.1766	7.40497	7.6671	6.7787	0.146437	1.19924	0.540214	0.647847	Caffeic acid O-methyltransferase	Secondary metabolism.Phenylpropanoid metabolism.Phenylpropanoid biosynthesis
VIT_12s0059g01770	11.3547	8.47734	7.95697	7.0926	0.136089	0.697194	0.549287	0.38296	Caffeic acid O-methyltransferase	Secondary metabolism.Phenylpropanoid metabolism.Phenylpropanoid biosynthesis
VIT_12s0059g01790	14.1568	10.6379	10.1383	9.68432	0.087237	0.707344	0.73001	0.516368	Caffeic acid O-methyltransferase	Secondary metabolism.Phenylpropanoid metabolism.Phenylpropanoid biosynthesis
VIT_16s0098g00850	12.532	14.9091	14.7881	14.4759	5.19481	0.919557	0.805413	0.740624	Caffeic acid O-methyltransferase	Secondary metabolism.Phenylpropanoid metabolism.Phenylpropanoid biosynthesis
VIT_18s0001g02610	11.9826	9.85062	9.93857	9.39094	0.228148	1.06286	0.684144	0.727147	Caffeic acid methyltransferase	Secondary metabolism.Phenylpropanoid metabolism.Phenylpropanoid biosynthesis
VIT_05s0062g00300	8.27879	7.32079	6.89537	5.48595	0.5148	0.7446	0.3765	0.2803	UDP-glucosyl transferase UGT75C1	Secondary metabolism.Anthocyanin-glycoside biosynthesis
VIT_05s0062g00310	9.82875	8.5624	8.31004	6.97056	0.415709	0.839521	0.395164	0.331749	UDP-glucosyl transferase UGT75C1	UDP-glycosyltransferase activity
VIT_05s0062g00460	8.9492	5.57704	5.55481	6.09658	0.0965776	0.984713	1.45576	1.4335	UDP-glucose:flavonoid 7-O-glucosyltransferase	UDP-glycosyltransferase activity
VIT_05s0062g00640	8.94973	5.28558	7.31035	6.38995	0.0788823	4.06927	0.528363	2.15005	UDP-glucose:flavonoid 7-O-glucosyltransferase	UDP-glycosyltransferase activity
VIT_05s0062g00660	10.1097	9.38768	9.04934	7.2511	0.606236	0.790949	0.287524	0.227417	UDP-glucose:flavonoid 7-O-glucosyltransferase	UDP-glycosyltransferase activity
VIT_14s0068g00470	9.45463	7.69429	7.30319	6.77639	0.295177	0.76255	0.694092	0.52928	UDP-glucosyl transferase	UDP-glycosyltransferase activity
VIT_15s0046g01980	11.3833	9.47734	9.23333	8.40775	0.266841	0.844399	0.564252	0.476454	UDP-glucosyltransferase	UDP-glycosyltransferase activity
VIT_00s0324g00050	5.37649	10.2425	11.7968	13.0308	29.1612	2.937	2.3522	6.9083	Anthocyanidin-UDP-glucosyltransferase	Secondary metabolism.Flavonoid biosynthesis.Anthocyanin biosynthesis
VIT_01s0010g00530	8.41502	10.9596	11.0727	11.3121	5.8342	1.0816	1.1805	1.2768	Anthocyanidin-UDP-glucosyltransferase	Secondary metabolism.Flavonoid biosynthesis.Anthocyanin biosynthesis
VIT_16s0039g02230	6.88226	9.23434	11.0418	11.9123	5.10561	3.50017	1.82831	6.39941	UDP-glucose:flavonoid 3-O-glucosyltransferase.quercetin 3-O-glucosyltransferase activity	Secondary metabolism.Flavonol biosynthesis.Anthocyanin-glycoside biosynthesis
VIT_16s0050g01680	11.516	7.34646	7.33246	7.9177	0.0555702	0.990342	1.50029	1.4858	UDP-glucuronosyl/UDP-glucosyltransferase.anthocyanidin 5,3-O-glucosyltransferase	UDP-glycosyltransferase activity
VIT_16s0115g00360	7.05482	5.24218	4.04948	6.03112	0.28467	0.437482	3.94944	1.72781	Anthocyanidin 3-O-glucosyltransferase	UDP-glycosyltransferase activity
VIT_17s0000g07080	5.23658	8.32709	8.87724	9.05255	8.51794	1.46423	1.12921	1.65343	UDP-glucosyltransferase HRA25	Secondary metabolism.Flavonoid biosynthesis
VIT_17s0000g07100	9.98254	4.45692	4.68867	5.52695	0.0217082	1.17426	1.78791	2.09947	UDP-glucosyltransferase HRA25	Secondary metabolism.Flavonoid biosynthesis
VIT_18s0001g05990	5.36542	10.6887	10.7898	9.44199	40.0389	1.0725	0.3929	0.4214	Anthocyanidin 3-O-glucosyltransferase	Secondary metabolism.Flavonoid biosynthesis.Anthocyanin biosynthesis
VIT_18s0001g06060	5.97146	12.3277	12.4495	11.3665	81.927	1.088	0.4721	0.5136	Anthocyanidin 3-O-glucosyltransferase	Secondary metabolism.Flavonoid biosynthesis.Anthocyanin biosynthesis
VIT_18s0041g00740	6.72804	13.3906	13.6087	13.8843	101.308	1.16314	1.21051	1.40799	UDP-glucuronosyl/UDP-glucosyltransferase. UDP-glucose: anthocyanidin 5,3-O-glucosyltransferase	UDP-glycosyltransferase activity
VIT_18s0041g00810	10.2851	7.70527	7.12913	7.59815	0.167256	0.670758	1.38417	0.928441	UDP-glucuronosyl/UDP-glucosyltransferase.UDP-glucose: anthocyanidin 5,3-O-glucosyltransferase	UDP-glycosyltransferase activity
VIT_18s0041g00830	11.3821	8.337	8.33637	8.65713	0.12115	0.999563	1.24899	1.24845	UDP-glucuronosyl/UDP-glucosyltransferase.UDP-glucose: anthocyanidin 5,3-O-glucosyltransferase	UDP-glycosyltransferase activity
VIT_18s0041g01000	10.739	7.647	7.54257	8.00916	0.11728	0.930172	1.38184	1.28535	UDP-glucuronosyl/UDP-glucosyltransferaseUDP-glucose: anthocyanidin 5,3-O-glucosyltransferase	UDP-glycosyltransferase activity
VIT_01s0010g03510	5.438	9.00058	10.3917	11.393	11.8152	2.62278	2.00184	5.25041	O-methyltransferase.anthocyanin-containing compound biosynthesis.cyanidin/delphinidin 3-O-glucoside biosynthesis	Secondary metabolism.Phenylpropanoid metabolism.Phenylpropanoid biosynthesis
VIT_19s0014g01950	8.31104	6.54128	7.00761	5.21378	0.293256	1.3816	0.288405	0.39846	UDP-glucuronosyl/UDP-glucosyltransferase	UDP-glycosyltransferase activity
VIT_19s0085g00750	6.8582	8.36591	6.66959	8.6459	2.84357	0.308573	3.93485	1.21419	Anthocyanidin 3-O-glucosyltransferase.UDP-glucuronosyl/UDP-glucosyltransferase	Secondary metabolism.Anthocyanin-glycoside biosynthesis
VIT_00s0218g00190	14.4496	12.5606	12.4746	11.4884	0.269983	0.942122	0.504825	0.475607	UDP-rhamnose:rhamnosyltransferase. glycosyl transferase.	Secondary metabolism.Anthocyanin-glycoside biosynthesis
VIT_00s0820g00020	11.4005	8.83749	8.45362	8.74031	0.169217	0.76638	1.21984	0.93486	Anthocyanidine rhamnosyl-transferase	UDP-glycosyltransferase activity
VIT_00s1566g00010	14.7439	13.1699	13.0487	12.0903	0.335864	0.919424	0.514625	0.473159	UDP-rhamnose/rhamnosyltransferase	Secondary metabolism.Anthocyanin-glycoside biosynthesis
VIT_04s0044g01540	5.49915	7.80941	7.12762	5.91851	4.95971	0.623394	0.432536	0.26964	anthocyanin glucuronosyltransferase.UDP-glucuronosyl/UDP-glucosyltransferase	Secondary metabolism.Phenylpropanoid. Flavonoid biosynthesis
VIT_06s0009g01990	8.19924	6.00011	5.69943	6.86611	0.217769	0.811869	2.24495	1.8226	Anthocyanidin 3-O-galactosyltransferase.UDP-glucuronosyl/UDP-glucosyltransferase	Secondary metabolism.Anthocyanin-glycoside biosynthesis
VIT_06s0061g01430	7.65136	11.8868	12.4715	12.4302	18.836	1.49976	0.971782	1.45744	flavonoid 1-2 rhamnosyltransferase.UDP-glucuronosyl/UDP-glucosyltransferase	Secondary metabolism.Anthocyanin-glycoside biosynthesis
VIT_11s0016g01850	12.1799	6.05145	6.14314	6.47958	0.0142938	1.06561	1.26264	1.34549	Anthocyanidin-3-glucoside rhamnosyltransferase.UDP-glucuronosyl/UDP-glucosyltransferase	Secondary metabolism.Anthocyanin-glycoside biosynthesis
VIT_12s0134g00590	11.1247	5.15785	6.53651	5.09954	0.015988	2.60026	0.369341	0.960384	Anthocyanidin 3-O-glucoside-6''-O-malonyltransferase.tranferase activity	Secondary metabolism.Anthocyanin-glycoside biosynthesis
VIT_13s0106g00550	13.4247	7.99823	8.28087	6.70403	0.023253	1.21642	0.335215	0.407763	flavonol 3-sulfotransferase.sulfotransferase	Secondary metabolism.flavonol biosynthesis
VIT_15s0046g01970	9.71002	7.6501	7.41508	6.7072	0.239829	0.849676	0.61222	0.520188	Anthocyanidine rhamnosyl-transferase.UDP-glucuronosyl/UDP-glucosyltransferase	Secondary metabolism.Anthocyanin-glycoside biosynthesis
VIT_19s0014g01980	7.4087	5.18582	5.26182	4.85004	0.214214	1.05409	0.751694	0.792354	flavonol 3-O-glucosyltransferase.UDP-glucuronosyl/UDP-glucosyltransferase	Secondary metabolism.Anthocyanin-glycoside biosynthesis
VIT_19s0014g02000	8.66556	5.67841	5.15813	6.08858	0.126119	0.697235	1.90586	1.32884	flavonol 3-O-glucosyltransferase.UDP-glucuronosyl/UDP-glucosyltransferase	Secondary metabolism.Anthocyanin-glycoside biosynthesis
VIT_02s0012g02820	4.71395	7.24161	7.75996	6.52797	5.76636	1.43232	0.425731	0.609783	Geraniol 10-hydroxylase.Cytochrome 450.Oxidoreductase.Monoxygenase	Secondary metabolism.Monoterpenoid biosynthesis
VIT_02s0025g04880	11.6855	14.9729	15.3273	15.4162	9.76404	1.27839	1.06356	1.35964	Geraniol 10-hydroxylase.Cytochrome 450.Oxidoreductase.Monoxygenase	Secondary metabolism.Monoterpenoid biosynthesis
VIT_03s0097g00460	7.88137	11.1139	11.2485	10.9762	9.39933	1.09775	0.827994	0.908927	Geraniol 10-hydroxylase.Cytochrome 450.Oxidoreductase.Monoxygenase	Secondary metabolism.Monoterpenoid biosynthesis
